# Supplementary material for: Revisiting the Non-Coding Nature of Pospiviroids
Source: Cells. 2022 Jan 13;11(2):265. doi: 10.3390/cells11020265 (PMC8773695; doi:10.3390/cells11020265)
Supplement: Supplementary file 1 [file cells-11-00265-s001.zip]

Archive with 6 entries (6 files):
- Figure_S4.jpg
- Figure_S5.jpg
- SupTables.xlsx
- Figure_S1.jpg
- Figure_S2.jpg
- Figure_S3.jpg
