# Supplementary material for: Revisiting the Non-Coding Nature of Pospiviroids
Source: Cells. 2022 Jan 13;11(2):265. doi: 10.3390/cells11020265 (PMC8773695; doi:10.3390/cells11020265)
Supplement: Supplementary file 1 [file cells-11-00265-s001.zip › SupTables.xlsx]

## Sheet: Table S1
Table S1 : Viroids and strains used for this analysis (by NCBI)
Viroids	Abbreviations	Number of strains	Number of unique strains
Apple dimple fruit viroid	ADFVd	37	33
Apple scar skin viroid	ASSVd	160	130
Australian grapevine viroid	AGVd	173	157
Chrysanthemum stunt viroid	CSVd	460	232
Citrus bark cracking viroid	CBCVd	62	37
Citrus bent leaf viroid	CBLVd	94	79
Citrus dwarfing viroid	CDVd	220	147
Citrus exocortis viroid	CEVd	288	237
Citrus viroid V	CVd-V	45	27
Citrus viroid VI	CVd-VI	24	18
Cocunat cadang cadang	CCCVd	15	12
Coleus blumei viroid 1	CBVd1	17	9
Coleus blumei viroid 2	CBVd2	7	7
Coleus blumei viroid 3	CBVd3	4	2
Coleus blumei viroid 5	CBVd5	8	4
Coleus blumei viroid 6	CBVd6	2	2
Columnea latent viroid	CLVd	97	86
Dahlia latent viroid	DLVd	3	1
Grapevine yellow speckle viroid 1	GYSVd1	181	158
Grapevine yellow speckle viroid 2	GYSVd2	98	77
Hop latent viroid	HLVd	23	17
Hop stunt viroid	HSVd	784	482
Iresine viroid	IrVd	11	10
Mexican papita viroid	MPVd	15	12
Pear blister canker viroid	PBCVd	74	62
Pepper chat fruit viroid	PCFVd	60	53
Persimon viroid 1	PVd	1	1
Potato spindle tuber viroid	PSTVd	379	305
Tomato apical stunt viroid	TASVd	33	28
Tomato chlorotic dwarf viroid	TCDVd	22	16

## Sheet: Table S2
Table S2 : Primers used in this study
Name	Sequence	Target	Purpose	Paper
Vid-FW	5´-TTC CTC GGA ACT AAA CTC GTG-3´	PSTVd	RT-PCR	Verhoeven et al., 2004
Vid-RE	5´-CCA ACT GCG GTT CCA AGG G-3´			Verhoeven et al., 2004
PSTVd-254F	GGCTACTACCCGGTGGAAAC			Present study
PSTVd-253R	GAAGCGACAGCGCAAAGGGG			Present study
PSTV-231F	GCCCCCTTTGCGCTGT		RT-qPCR	Boonham et al., 2004
PSTV-296R	AAGCGGTTCTCGGGAGCTT			Boonham et al., 2004
25S rRNA F	GAAGCTACCGTGCGCTGGAT	House-keeping gene		Present study
25S rRNA R	TTCCGCCGCGATGACTTAGC			Present study
18S rRNA F	TTTTAGGACTCCGCCGGCAC			Present study
18S rRNA R	TGGTGGTGCCCTTCCGTCA			Present study
5.8S rRNA F	AGCGAAATGCGATACTTGGTGTGA			Present study
5.8S rRNA R	CTCGGCCTAATGGCTTCGGG			Present study

## Sheet: Table S3
Table S3 : ORF present in different part of viroid structure
Viroid	Loop	Bulge	Hairpin
PSTVd	357	51	0
ADVd	36	29	17
AGVd	231	25	0
CVdV	40	9	23
DLVd	6	1	0
GYSVd1	97	60	0
GYSVd2	66	70	0
HLVd	34	16	0
IRVd	16	15	0
MPVd	31	2	0
PCFVd	60	4	0
CCCVd	16	0	0
CSVd	105	0	0
CLVd	135	53	0
TASVd	54	6	0
TCVd	21	8	0

## Sheet: Table S4
Table S4 : Presence of alternative nucleotides in different PSTVd positions
#CHROM	POS	ID	REF	ALT	QUAL	FILTER	INFO						POS	ratio
PSTVD_NB	1	.	t	g	81	PASS	DP	841	AC	14	AF	0.0166	1	0.0166
PSTVD_NB	1	.	t	a	64	PASS	DP	841	AC	12	AF	0.0143	1	0.0143
PSTVD_NB	1	.	t	c	33	PASS	DP	841	AC	8	AF	0.0095	1	0.0095
PSTVD_NB	2	.	c	g	90	PASS	DP	847	AC	15	AF	0.0177	2	0.0177
PSTVD_NB	2	.	c	a	63	PASS	DP	847	AC	12	AF	0.0142	2	0.0142
PSTVD_NB	2	.	c	t	32	PASS	DP	847	AC	8	AF	0.0094	2	0.0094
PSTVD_NB	3	.	g	t	81	PASS	DP	855	AC	14	AF	0.0164	3	0.0164
PSTVD_NB	3	.	g	a	39	PASS	DP	855	AC	9	AF	0.0105	3	0.0105
PSTVD_NB	4	.	g	t	98	PASS	DP	872	AC	16	AF	0.0183	4	0.0183
PSTVD_NB	5	.	a	t	54	PASS	DP	870	AC	11	AF	0.0126	5	0.0126
PSTVD_NB	6	.	a	c	62	PASS	DP	883	AC	12	AF	0.0136	6	0.0136
PSTVD_NB	7	.	c	t	38	PASS	DP	893	AC	9	AF	0.0101	7	0.0101
PSTVD_NB	7	.	c	a	31	PASS	DP	893	AC	8	AF	0.009	7	0.009
PSTVD_NB	8	.	t	a	37	PASS	DP	903	AC	9	AF	0.01	8	0.01
PSTVD_NB	8	.	t	c	37	PASS	DP	903	AC	9	AF	0.01	8	0.01
PSTVD_NB	9	.	a	t	37	PASS	DP	902	AC	9	AF	0.01	9	0.01
PSTVD_NB	9	.	a	g	31	PASS	DP	902	AC	8	AF	0.0089	9	0.0089
PSTVD_NB	10	.	a	g	60	PASS	DP	910	AC	12	AF	0.0132	10	0.0132
PSTVD_NB	10	.	a	c	37	PASS	DP	910	AC	9	AF	0.0099	10	0.0099
PSTVD_NB	11	.	a	t	30	PASS	DP	927	AC	8	AF	0.0086	11	0.0086
PSTVD_NB	12	.	c	g	36	PASS	DP	940	AC	9	AF	0.0096	12	0.0096
PSTVD_NB	13	.	t	a	36	PASS	DP	955	AC	9	AF	0.0094	13	0.0094
PSTVD_NB	14	.	c	t	57	PASS	DP	970	AC	12	AF	0.0124	14	0.0124
PSTVD_NB	15	.	g	a	57	PASS	DP	978	AC	12	AF	0.0123	15	0.0123
PSTVD_NB	16	.	t	a	42	PASS	DP	979	AC	10	AF	0.0102	16	0.0102
PSTVD_NB	17	.	g	t	65	PASS	DP	986	AC	13	AF	0.0132	17	0.0132
PSTVD_NB	17	.	g	c	35	PASS	DP	986	AC	9	AF	0.0091	17	0.0091
PSTVD_NB	18	.	g	a	82	PASS	DP	982	AC	15	AF	0.0153	18	0.0153
PSTVD_NB	18	.	g	t	65	PASS	DP	982	AC	13	AF	0.0132	18	0.0132
PSTVD_NB	19	.	t	a	42	PASS	DP	982	AC	10	AF	0.0102	19	0.0102
PSTVD_NB	20	.	t	g	34	PASS	DP	1000	AC	9	AF	0.009	20	0.009
PSTVD_NB	21	.	c	g	100	PASS	DP	992	AC	18	AF	0.0181	21	0.0181
PSTVD_NB	22	.	c	g	41	PASS	DP	1004	AC	10	AF	0.01	22	0.01
PSTVD_NB	22	.	c	t	34	PASS	DP	1004	AC	9	AF	0.009	22	0.009
PSTVD_NB	25	.	t	g	58	PASS	DP	1132	AC	13	AF	0.0115	25	0.0115
PSTVD_NB	26	.	g	t	100	PASS	DP	893	AC	18	AF	0.0202	26	0.0202
PSTVD_NB	27	.	g	a	40	PASS	DP	1248	AC	11	AF	0.0088	27	0.0088
PSTVD_NB	27	.	g	t	33	PASS	DP	1248	AC	10	AF	0.008	27	0.008
PSTVD_NB	37	.	g	c	50	PASS	DP	1362	AC	13	AF	0.0095	37	0.0095
PSTVD_NB	38	.	a	g	71	PASS	DP	1369	AC	16	AF	0.0117	38	0.0117
PSTVD_NB	39	.	c	a	100	PASS	DP	1223	AC	19	AF	0.0155	39	0.0155
PSTVD_NB	40	.	c	t	100	PASS	DP	1373	AC	39	AF	0.0284	40	0.0284
PSTVD_NB	41	.	t	c	100	PASS	DP	1381	AC	34	AF	0.0246	41	0.0246
PSTVD_NB	43	.	c	t	100	PASS	DP	1377	AC	37	AF	0.0269	43	0.0269
PSTVD_NB	44	.	t	g	100	PASS	DP	1381	AC	29	AF	0.021	44	0.021
PSTVD_NB	45	.	g	a	100	PASS	DP	1333	AC	32	AF	0.024	45	0.024
PSTVD_NB	46	.	a	g	38	PASS	DP	1328	AC	11	AF	0.0083	46	0.0083
PSTVD_NB	47	.	c	t	100	PASS	DP	1335	AC	26	AF	0.0195	47	0.0195
PSTVD_NB	47	.	c	a	100	PASS	DP	1335	AC	23	AF	0.0172	47	0.0172
PSTVD_NB	47	.	c	g	37	PASS	DP	1335	AC	11	AF	0.0082	47	0.0082
PSTVD_NB	48	.	t	a	100	PASS	DP	1329	AC	26	AF	0.0196	48	0.0196
PSTVD_NB	48	.	t	c	65	PASS	DP	1329	AC	15	AF	0.0113	48	0.0113
PSTVD_NB	49	.	a	g	40	PASS	DP	1253	AC	11	AF	0.0088	49	0.0088
PSTVD_NB	49	.	a	t	40	PASS	DP	1253	AC	11	AF	0.0088	49	0.0088
PSTVD_NB	50	.	g	a	100	PASS	DP	1237	AC	25	AF	0.0202	50	0.0202
PSTVD_NB	50	.	g	c	34	PASS	DP	1237	AC	10	AF	0.0081	50	0.0081
PSTVD_NB	50	.	g	t	34	PASS	DP	1237	AC	10	AF	0.0081	50	0.0081
PSTVD_NB	51	.	a	g	84	PASS	DP	1254	AC	17	AF	0.0136	51	0.0136
PSTVD_NB	52	.	a	c	46	PASS	DP	1278	AC	12	AF	0.0094	52	0.0094
PSTVD_NB	52	.	a	g	39	PASS	DP	1278	AC	11	AF	0.0086	52	0.0086
PSTVD_NB	53	.	a	t	39	PASS	DP	1284	AC	11	AF	0.0086	53	0.0086
PSTVD_NB	53	.	a	g	33	PASS	DP	1284	AC	10	AF	0.0078	53	0.0078
PSTVD_NB	54	.	a	g	100	PASS	DP	1289	AC	25	AF	0.0194	54	0.0194
PSTVD_NB	54	.	a	t	75	PASS	DP	1289	AC	16	AF	0.0124	54	0.0124
PSTVD_NB	54	.	a	c	59	PASS	DP	1289	AC	14	AF	0.0109	54	0.0109
PSTVD_NB	55	.	g	a	100	PASS	DP	1293	AC	94	AF	0.0727	55	0.0727
PSTVD_NB	55	.	g	t	91	PASS	DP	1293	AC	18	AF	0.0139	55	0.0139
PSTVD_NB	55	.	g	c	45	PASS	DP	1293	AC	12	AF	0.0093	55	0.0093
PSTVD_NB	56	.	a	g	100	PASS	DP	1263	AC	57	AF	0.0451	56	0.0451
PSTVD_NB	56	.	a	t	76	PASS	DP	1263	AC	16	AF	0.0127	56	0.0127
PSTVD_NB	56	.	a	c	60	PASS	DP	1263	AC	14	AF	0.0111	56	0.0111
PSTVD_NB	57	.	a	t	100	PASS	DP	1324	AC	33	AF	0.0249	57	0.0249
PSTVD_NB	57	.	a	c	65	PASS	DP	1324	AC	15	AF	0.0113	57	0.0113
PSTVD_NB	58	.	a	c	88	PASS	DP	1349	AC	18	AF	0.0133	58	0.0133
PSTVD_NB	58	.	a	g	80	PASS	DP	1349	AC	17	AF	0.0126	58	0.0126
PSTVD_NB	58	.	a	t	72	PASS	DP	1349	AC	16	AF	0.0119	58	0.0119
PSTVD_NB	59	.	a	g	100	PASS	DP	1374	AC	21	AF	0.0153	59	0.0153
PSTVD_NB	59	.	a	t	95	PASS	DP	1374	AC	19	AF	0.0138	59	0.0138
PSTVD_NB	59	.	a	c	63	PASS	DP	1374	AC	15	AF	0.0109	59	0.0109
PSTVD_NB	60	.	a	g	88	PASS	DP	1346	AC	18	AF	0.0134	60	0.0134
PSTVD_NB	60	.	a	c	72	PASS	DP	1346	AC	16	AF	0.0119	60	0.0119
PSTVD_NB	61	.	a	g	100	PASS	DP	1363	AC	46	AF	0.0337	61	0.0337
PSTVD_NB	61	.	a	c	79	PASS	DP	1363	AC	17	AF	0.0125	61	0.0125
PSTVD_NB	62	.	g	a	100	PASS	DP	1390	AC	69	AF	0.0496	62	0.0496
PSTVD_NB	62	.	g	c	94	PASS	DP	1390	AC	19	AF	0.0137	62	0.0137
PSTVD_NB	62	.	g	t	30	PASS	DP	1390	AC	10	AF	0.0072	62	0.0072
PSTVD_NB	63	.	a	g	100	PASS	DP	1435	AC	20	AF	0.0139	63	0.0139
PSTVD_NB	63	.	a	c	68	PASS	DP	1435	AC	16	AF	0.0111	63	0.0111
PSTVD_NB	63	.	a	t	54	PASS	DP	1435	AC	14	AF	0.0098	63	0.0098
PSTVD_NB	64	.	a	g	98	PASS	DP	1468	AC	20	AF	0.0136	64	0.0136
PSTVD_NB	64	.	a	c	67	PASS	DP	1468	AC	16	AF	0.0109	64	0.0109
PSTVD_NB	64	.	a	t	46	PASS	DP	1468	AC	13	AF	0.0089	64	0.0089
PSTVD_NB	65	.	g	a	100	PASS	DP	1478	AC	38	AF	0.0257	65	0.0257
PSTVD_NB	65	.	g	t	53	PASS	DP	1478	AC	14	AF	0.0095	65	0.0095
PSTVD_NB	65	.	g	c	34	PASS	DP	1478	AC	11	AF	0.0074	65	0.0074
PSTVD_NB	66	.	g	a	100	PASS	DP	1492	AC	26	AF	0.0174	66	0.0174
PSTVD_NB	66	.	g	t	73	PASS	DP	1492	AC	17	AF	0.0114	66	0.0114
PSTVD_NB	67	.	c	a	100	PASS	DP	1519	AC	24	AF	0.0158	67	0.0158
PSTVD_NB	67	.	c	t	100	PASS	DP	1519	AC	23	AF	0.0151	67	0.0151
PSTVD_NB	67	.	c	g	65	PASS	DP	1519	AC	16	AF	0.0105	67	0.0105
PSTVD_NB	68	.	g	a	100	PASS	DP	1539	AC	26	AF	0.0169	68	0.0169
PSTVD_NB	68	.	g	c	79	PASS	DP	1539	AC	18	AF	0.0117	68	0.0117
PSTVD_NB	68	.	g	t	79	PASS	DP	1539	AC	18	AF	0.0117	68	0.0117
PSTVD_NB	69	.	g	a	100	PASS	DP	1554	AC	24	AF	0.0154	69	0.0154
PSTVD_NB	69	.	g	c	78	PASS	DP	1554	AC	18	AF	0.0116	69	0.0116
PSTVD_NB	69	.	g	t	78	PASS	DP	1554	AC	18	AF	0.0116	69	0.0116
PSTVD_NB	70	.	c	g	100	PASS	DP	1582	AC	25	AF	0.0158	70	0.0158
PSTVD_NB	70	.	c	a	100	PASS	DP	1582	AC	23	AF	0.0145	70	0.0145
PSTVD_NB	70	.	c	t	93	PASS	DP	1582	AC	20	AF	0.0126	70	0.0126
PSTVD_NB	71	.	t	a	100	PASS	DP	1631	AC	23	AF	0.0141	71	0.0141
PSTVD_NB	71	.	t	c	91	PASS	DP	1631	AC	20	AF	0.0123	71	0.0123
PSTVD_NB	71	.	t	g	68	PASS	DP	1631	AC	17	AF	0.0104	71	0.0104
PSTVD_NB	72	.	c	g	100	PASS	DP	1687	AC	27	AF	0.016	72	0.016
PSTVD_NB	72	.	c	a	81	PASS	DP	1687	AC	19	AF	0.0113	72	0.0113
PSTVD_NB	72	.	c	t	73	PASS	DP	1687	AC	18	AF	0.0107	72	0.0107
PSTVD_NB	73	.	g	c	100	PASS	DP	2108	AC	24	AF	0.0114	73	0.0114
PSTVD_NB	73	.	g	t	93	PASS	DP	2108	AC	23	AF	0.0109	73	0.0109
PSTVD_NB	73	.	g	a	36	PASS	DP	2108	AC	14	AF	0.0066	73	0.0066
PSTVD_NB	74	.	g	t	95	PASS	DP	2247	AC	24	AF	0.0107	74	0.0107
PSTVD_NB	74	.	g	a	88	PASS	DP	2247	AC	23	AF	0.0102	74	0.0102
PSTVD_NB	74	.	g	c	75	PASS	DP	2247	AC	21	AF	0.0093	74	0.0093
PSTVD_NB	75	.	a	g	100	PASS	DP	2366	AC	46	AF	0.0194	75	0.0194
PSTVD_NB	75	.	a	c	84	PASS	DP	2366	AC	23	AF	0.0097	75	0.0097
PSTVD_NB	75	.	a	t	41	PASS	DP	2366	AC	16	AF	0.0068	75	0.0068
PSTVD_NB	91	.	t	c	100	PASS	DP	15687	AC	140	AF	0.0089	91	0.0089
PSTVD_NB	92	.	c	t	100	PASS	DP	15768	AC	116	AF	0.0074	92	0.0074
PSTVD_NB	93	.	c	t	100	PASS	DP	16011	AC	80	AF	0.005	93	0.005
PSTVD_NB	95	.	c	g	100	PASS	DP	16060	AC	78	AF	0.0049	95	0.0049
PSTVD_NB	96	.	g	c	100	PASS	DP	15995	AC	185	AF	0.0116	96	0.0116
PSTVD_NB	100	.	a	g	100	PASS	DP	15644	AC	83	AF	0.0053	100	0.0053
PSTVD_NB	102	.	a	c	46	PASS	DP	16572	AC	62	AF	0.0037	102	0.0037
PSTVD_NB	104	.	c	t	57	PASS	DP	16966	AC	67	AF	0.0039	104	0.0039
PSTVD_NB	113	.	a	g	33	PASS	DP	18172	AC	61	AF	0.0034	113	0.0034
PSTVD_NB	114	.	c	t	42	PASS	DP	18231	AC	65	AF	0.0036	114	0.0036
PSTVD_NB	115	.	t	a	43	PASS	DP	18168	AC	65	AF	0.0036	115	0.0036
PSTVD_NB	116	.	g	a	71	PASS	DP	18115	AC	75	AF	0.0041	116	0.0041
PSTVD_NB	117	.	g	c	100	PASS	DP	18064	AC	110	AF	0.0061	117	0.0061
PSTVD_NB	117	.	g	t	51	PASS	DP	18064	AC	68	AF	0.0038	117	0.0038
PSTVD_NB	118	.	c	g	100	PASS	DP	18062	AC	258	AF	0.0143	118	0.0143
PSTVD_NB	118	.	c	a	100	PASS	DP	18062	AC	134	AF	0.0074	118	0.0074
PSTVD_NB	119	.	a	c	100	PASS	DP	17009	AC	114	AF	0.0067	119	0.0067
PSTVD_NB	119	.	a	g	100	PASS	DP	17009	AC	108	AF	0.0063	119	0.0063
PSTVD_NB	119	.	a	t	100	PASS	DP	17009	AC	81	AF	0.0048	119	0.0048
PSTVD_NB	120	.	a	t	77	PASS	DP	18041	AC	77	AF	0.0043	120	0.0043
PSTVD_NB	121	.	a	c	86	PASS	DP	17810	AC	79	AF	0.0044	121	0.0044
PSTVD_NB	121	.	a	t	67	PASS	DP	17810	AC	73	AF	0.0041	121	0.0041
PSTVD_NB	122	.	a	t	70	PASS	DP	17853	AC	74	AF	0.0041	122	0.0041
PSTVD_NB	122	.	a	g	55	PASS	DP	17853	AC	69	AF	0.0039	122	0.0039
PSTVD_NB	122	.	a	c	31	PASS	DP	17853	AC	59	AF	0.0033	122	0.0033
PSTVD_NB	123	.	a	c	61	PASS	DP	18135	AC	72	AF	0.004	123	0.004
PSTVD_NB	123	.	a	t	51	PASS	DP	18135	AC	68	AF	0.0037	123	0.0037
PSTVD_NB	124	.	a	g	100	PASS	DP	18168	AC	173	AF	0.0095	124	0.0095
PSTVD_NB	124	.	a	t	76	PASS	DP	18168	AC	77	AF	0.0042	124	0.0042
PSTVD_NB	124	.	a	c	50	PASS	DP	18168	AC	68	AF	0.0037	124	0.0037
PSTVD_NB	125	.	g	a	100	PASS	DP	18157	AC	99	AF	0.0055	125	0.0055
PSTVD_NB	125	.	g	t	100	PASS	DP	18157	AC	87	AF	0.0048	125	0.0048
PSTVD_NB	125	.	g	c	61	PASS	DP	18157	AC	72	AF	0.004	125	0.004
PSTVD_NB	126	.	g	a	100	PASS	DP	18090	AC	125	AF	0.0069	126	0.0069
PSTVD_NB	126	.	g	t	74	PASS	DP	18090	AC	76	AF	0.0042	126	0.0042
PSTVD_NB	126	.	g	c	68	PASS	DP	18090	AC	74	AF	0.0041	126	0.0041
PSTVD_NB	127	.	a	c	100	PASS	DP	18007	AC	124	AF	0.0069	127	0.0069
PSTVD_NB	127	.	a	g	98	PASS	DP	18007	AC	83	AF	0.0046	127	0.0046
PSTVD_NB	127	.	a	t	68	PASS	DP	18007	AC	74	AF	0.0041	127	0.0041
PSTVD_NB	128	.	c	a	100	PASS	DP	17736	AC	129	AF	0.0073	128	0.0073
PSTVD_NB	128	.	c	g	100	PASS	DP	17736	AC	120	AF	0.0068	128	0.0068
PSTVD_NB	128	.	c	t	100	PASS	DP	17736	AC	89	AF	0.005	128	0.005
PSTVD_NB	129	.	g	t	100	PASS	DP	17535	AC	104	AF	0.0059	129	0.0059
PSTVD_NB	129	.	g	a	100	PASS	DP	17535	AC	95	AF	0.0054	129	0.0054
PSTVD_NB	129	.	g	c	100	PASS	DP	17535	AC	84	AF	0.0048	129	0.0048
PSTVD_NB	130	.	g	t	100	PASS	DP	17446	AC	130	AF	0.0075	130	0.0075
PSTVD_NB	130	.	g	a	100	PASS	DP	17446	AC	109	AF	0.0062	130	0.0062
PSTVD_NB	130	.	g	c	100	PASS	DP	17446	AC	93	AF	0.0053	130	0.0053
PSTVD_NB	131	.	t	g	100	PASS	DP	17513	AC	140	AF	0.008	131	0.008
PSTVD_NB	131	.	t	a	100	PASS	DP	17513	AC	119	AF	0.0068	131	0.0068
PSTVD_NB	131	.	t	c	100	PASS	DP	17513	AC	118	AF	0.0067	131	0.0067
PSTVD_NB	132	.	g	a	100	PASS	DP	16921	AC	135	AF	0.008	132	0.008
PSTVD_NB	132	.	g	t	100	PASS	DP	16921	AC	133	AF	0.0079	132	0.0079
PSTVD_NB	132	.	g	c	100	PASS	DP	16921	AC	91	AF	0.0054	132	0.0054
PSTVD_NB	133	.	g	a	100	PASS	DP	16929	AC	132	AF	0.0078	133	0.0078
PSTVD_NB	133	.	g	t	100	PASS	DP	16929	AC	123	AF	0.0073	133	0.0073
PSTVD_NB	133	.	g	c	100	PASS	DP	16929	AC	120	AF	0.0071	133	0.0071
PSTVD_NB	134	.	g	t	100	PASS	DP	16920	AC	135	AF	0.008	134	0.008
PSTVD_NB	134	.	g	a	100	PASS	DP	16920	AC	128	AF	0.0076	134	0.0076
PSTVD_NB	134	.	g	c	100	PASS	DP	16920	AC	109	AF	0.0064	134	0.0064
PSTVD_NB	135	.	g	t	100	PASS	DP	16872	AC	155	AF	0.0092	135	0.0092
PSTVD_NB	135	.	g	a	100	PASS	DP	16872	AC	148	AF	0.0088	135	0.0088
PSTVD_NB	135	.	g	c	100	PASS	DP	16872	AC	97	AF	0.0057	135	0.0057
PSTVD_NB	136	.	a	g	100	PASS	DP	17005	AC	160	AF	0.0094	136	0.0094
PSTVD_NB	136	.	a	t	100	PASS	DP	17005	AC	143	AF	0.0084	136	0.0084
PSTVD_NB	136	.	a	c	100	PASS	DP	17005	AC	120	AF	0.0071	136	0.0071
PSTVD_NB	137	.	g	a	100	PASS	DP	16866	AC	173	AF	0.0103	137	0.0103
PSTVD_NB	137	.	g	t	100	PASS	DP	16866	AC	161	AF	0.0095	137	0.0095
PSTVD_NB	137	.	g	c	100	PASS	DP	16866	AC	116	AF	0.0069	137	0.0069
PSTVD_NB	138	.	t	a	100	PASS	DP	16795	AC	182	AF	0.0108	138	0.0108
PSTVD_NB	138	.	t	g	100	PASS	DP	16795	AC	182	AF	0.0108	138	0.0108
PSTVD_NB	138	.	t	c	100	PASS	DP	16795	AC	153	AF	0.0091	138	0.0091
PSTVD_NB	139	.	g	t	100	PASS	DP	16553	AC	198	AF	0.012	139	0.012
PSTVD_NB	139	.	g	a	100	PASS	DP	16553	AC	150	AF	0.0091	139	0.0091
PSTVD_NB	139	.	g	c	100	PASS	DP	16553	AC	133	AF	0.008	139	0.008
PSTVD_NB	140	.	c	t	100	PASS	DP	16051	AC	217	AF	0.0135	140	0.0135
PSTVD_NB	140	.	c	g	100	PASS	DP	16051	AC	196	AF	0.0122	140	0.0122
PSTVD_NB	140	.	c	a	100	PASS	DP	16051	AC	175	AF	0.0109	140	0.0109
PSTVD_NB	141	.	c	a	100	PASS	DP	16416	AC	197	AF	0.012	141	0.012
PSTVD_NB	141	.	c	t	100	PASS	DP	16416	AC	193	AF	0.0118	141	0.0118
PSTVD_NB	141	.	c	g	100	PASS	DP	16416	AC	174	AF	0.0106	141	0.0106
PSTVD_NB	142	.	c	a	100	PASS	DP	16501	AC	225	AF	0.0136	142	0.0136
PSTVD_NB	142	.	c	t	100	PASS	DP	16501	AC	203	AF	0.0123	142	0.0123
PSTVD_NB	142	.	c	g	100	PASS	DP	16501	AC	127	AF	0.0077	142	0.0077
PSTVD_NB	143	.	a	t	100	PASS	DP	16669	AC	274	AF	0.0164	143	0.0164
PSTVD_NB	143	.	a	g	100	PASS	DP	16669	AC	162	AF	0.0097	143	0.0097
PSTVD_NB	143	.	a	c	100	PASS	DP	16669	AC	117	AF	0.007	143	0.007
PSTVD_NB	144	.	g	a	100	PASS	DP	16441	AC	245	AF	0.0149	144	0.0149
PSTVD_NB	144	.	g	t	100	PASS	DP	16441	AC	166	AF	0.0101	144	0.0101
PSTVD_NB	144	.	g	c	100	PASS	DP	16441	AC	128	AF	0.0078	144	0.0078
PSTVD_NB	145	.	c	a	100	PASS	DP	17265	AC	176	AF	0.0102	145	0.0102
PSTVD_NB	145	.	c	t	100	PASS	DP	17265	AC	173	AF	0.01	145	0.01
PSTVD_NB	145	.	c	g	100	PASS	DP	17265	AC	161	AF	0.0093	145	0.0093
PSTVD_NB	146	.	g	a	100	PASS	DP	16827	AC	240	AF	0.0143	146	0.0143
PSTVD_NB	146	.	g	t	100	PASS	DP	16827	AC	203	AF	0.0121	146	0.0121
PSTVD_NB	146	.	g	c	100	PASS	DP	16827	AC	154	AF	0.0092	146	0.0092
PSTVD_NB	147	.	g	t	100	PASS	DP	16655	AC	219	AF	0.0131	147	0.0131
PSTVD_NB	147	.	g	a	100	PASS	DP	16655	AC	163	AF	0.0098	147	0.0098
PSTVD_NB	147	.	g	c	100	PASS	DP	16655	AC	153	AF	0.0092	147	0.0092
PSTVD_NB	148	.	c	g	100	PASS	DP	16249	AC	250	AF	0.0154	148	0.0154
PSTVD_NB	148	.	c	a	100	PASS	DP	16249	AC	225	AF	0.0138	148	0.0138
PSTVD_NB	148	.	c	t	100	PASS	DP	16249	AC	225	AF	0.0138	148	0.0138
PSTVD_NB	149	.	c	t	100	PASS	DP	16776	AC	110	AF	0.0066	149	0.0066
PSTVD_NB	149	.	c	a	100	PASS	DP	16776	AC	97	AF	0.0058	149	0.0058
PSTVD_NB	149	.	c	g	100	PASS	DP	16776	AC	91	AF	0.0054	149	0.0054
PSTVD_NB	150	.	g	a	100	PASS	DP	16782	AC	113	AF	0.0067	150	0.0067
PSTVD_NB	150	.	g	t	100	PASS	DP	16782	AC	91	AF	0.0054	150	0.0054
PSTVD_NB	150	.	g	c	87	PASS	DP	16782	AC	76	AF	0.0045	150	0.0045
PSTVD_NB	151	.	a	t	100	PASS	DP	16456	AC	104	AF	0.0063	151	0.0063
PSTVD_NB	151	.	a	c	100	PASS	DP	16456	AC	101	AF	0.0061	151	0.0061
PSTVD_NB	151	.	a	g	100	PASS	DP	16456	AC	98	AF	0.006	151	0.006
PSTVD_NB	152	.	c	g	100	PASS	DP	16185	AC	143	AF	0.0088	152	0.0088
PSTVD_NB	152	.	c	a	100	PASS	DP	16185	AC	111	AF	0.0069	152	0.0069
PSTVD_NB	152	.	c	t	100	PASS	DP	16185	AC	82	AF	0.0051	152	0.0051
PSTVD_NB	153	.	a	g	100	PASS	DP	16026	AC	111	AF	0.0069	153	0.0069
PSTVD_NB	153	.	a	t	100	PASS	DP	16026	AC	99	AF	0.0062	153	0.0062
PSTVD_NB	154	.	g	a	100	PASS	DP	16089	AC	85	AF	0.0053	154	0.0053
PSTVD_NB	156	.	a	t	53	PASS	DP	15097	AC	60	AF	0.004	156	0.004
PSTVD_NB	160	.	a	t	32	PASS	DP	14713	AC	51	AF	0.0035	160	0.0035
PSTVD_NB	173	.	c	a	48	PASS	DP	14590	AC	57	AF	0.0039	173	0.0039
PSTVD_NB	174	.	a	c	100	PASS	DP	14667	AC	124	AF	0.0085	174	0.0085
PSTVD_NB	174	.	a	g	35	PASS	DP	14667	AC	52	AF	0.0035	174	0.0035
PSTVD_NB	175	.	g	a	100	PASS	DP	12631	AC	203	AF	0.0161	175	0.0161
PSTVD_NB	177	.	g	t	100	PASS	DP	14717	AC	434	AF	0.0295	177	0.0295
PSTVD_NB	181	.	t	c	100	PASS	DP	15189	AC	302	AF	0.0199	181	0.0199
PSTVD_NB	182	.	c	t	100	PASS	DP	15493	AC	297	AF	0.0192	182	0.0192
PSTVD_NB	182	.	c	a	84	PASS	DP	15493	AC	71	AF	0.0046	182	0.0046
PSTVD_NB	183	.	a	t	100	PASS	DP	15554	AC	89	AF	0.0057	183	0.0057
PSTVD_NB	184	.	c	t	100	PASS	DP	15546	AC	90	AF	0.0058	184	0.0058
PSTVD_NB	187	.	t	c	100	PASS	DP	15913	AC	104	AF	0.0065	187	0.0065
PSTVD_NB	188	.	t	c	100	PASS	DP	16152	AC	89	AF	0.0055	188	0.0055
PSTVD_NB	190	.	c	t	41	PASS	DP	16232	AC	59	AF	0.0036	190	0.0036
PSTVD_NB	191	.	t	c	91	PASS	DP	16095	AC	75	AF	0.0047	191	0.0047
PSTVD_NB	193	.	t	a	35	PASS	DP	16370	AC	57	AF	0.0035	193	0.0035
PSTVD_NB	193	.	t	c	33	PASS	DP	16370	AC	56	AF	0.0034	193	0.0034
PSTVD_NB	194	.	c	t	85	PASS	DP	16356	AC	74	AF	0.0045	194	0.0045
PSTVD_NB	194	.	c	g	31	PASS	DP	16356	AC	55	AF	0.0034	194	0.0034
PSTVD_NB	195	.	t	c	40	PASS	DP	16356	AC	59	AF	0.0036	195	0.0036
PSTVD_NB	195	.	t	a	31	PASS	DP	16356	AC	55	AF	0.0034	195	0.0034
PSTVD_NB	196	.	t	c	40	PASS	DP	16389	AC	59	AF	0.0036	196	0.0036
PSTVD_NB	197	.	c	a	48	PASS	DP	16400	AC	62	AF	0.0038	197	0.0038
PSTVD_NB	197	.	c	g	48	PASS	DP	16400	AC	62	AF	0.0038	197	0.0038
PSTVD_NB	197	.	c	t	48	PASS	DP	16400	AC	62	AF	0.0038	197	0.0038
PSTVD_NB	198	.	g	a	100	PASS	DP	16147	AC	82	AF	0.0051	198	0.0051
PSTVD_NB	198	.	g	t	84	PASS	DP	16147	AC	73	AF	0.0045	198	0.0045
PSTVD_NB	199	.	g	a	72	PASS	DP	16290	AC	70	AF	0.0043	199	0.0043
PSTVD_NB	199	.	g	t	49	PASS	DP	16290	AC	62	AF	0.0038	199	0.0038
PSTVD_NB	200	.	g	t	69	PASS	DP	16296	AC	69	AF	0.0042	200	0.0042
PSTVD_NB	200	.	g	c	60	PASS	DP	16296	AC	66	AF	0.0041	200	0.0041
PSTVD_NB	201	.	t	a	100	PASS	DP	16122	AC	78	AF	0.0048	201	0.0048
PSTVD_NB	201	.	t	c	84	PASS	DP	16122	AC	73	AF	0.0045	201	0.0045
PSTVD_NB	201	.	t	g	47	PASS	DP	16122	AC	61	AF	0.0038	201	0.0038
PSTVD_NB	202	.	t	c	96	PASS	DP	16324	AC	77	AF	0.0047	202	0.0047
PSTVD_NB	202	.	t	g	51	PASS	DP	16324	AC	63	AF	0.0039	202	0.0039
PSTVD_NB	203	.	t	c	69	PASS	DP	16273	AC	69	AF	0.0042	203	0.0042
PSTVD_NB	203	.	t	a	43	PASS	DP	16273	AC	60	AF	0.0037	203	0.0037
PSTVD_NB	203	.	t	g	38	PASS	DP	16273	AC	58	AF	0.0036	203	0.0036
PSTVD_NB	204	.	c	a	100	PASS	DP	16223	AC	80	AF	0.0049	204	0.0049
PSTVD_NB	204	.	c	t	55	PASS	DP	16223	AC	64	AF	0.0039	204	0.0039
PSTVD_NB	204	.	c	g	41	PASS	DP	16223	AC	59	AF	0.0036	204	0.0036
PSTVD_NB	205	.	c	a	100	PASS	DP	16278	AC	80	AF	0.0049	205	0.0049
PSTVD_NB	205	.	c	g	89	PASS	DP	16278	AC	75	AF	0.0046	205	0.0046
PSTVD_NB	205	.	c	t	36	PASS	DP	16278	AC	57	AF	0.0035	205	0.0035
PSTVD_NB	206	.	t	a	100	PASS	DP	16240	AC	79	AF	0.0049	206	0.0049
PSTVD_NB	206	.	t	c	76	PASS	DP	16240	AC	71	AF	0.0044	206	0.0044
PSTVD_NB	206	.	t	g	79	PASS	DP	16240	AC	72	AF	0.0044	206	0.0044
PSTVD_NB	207	.	t	g	100	PASS	DP	16259	AC	102	AF	0.0063	207	0.0063
PSTVD_NB	207	.	t	a	96	PASS	DP	16259	AC	77	AF	0.0047	207	0.0047
PSTVD_NB	207	.	t	c	39	PASS	DP	16259	AC	58	AF	0.0036	207	0.0036
PSTVD_NB	208	.	c	a	100	PASS	DP	15169	AC	83	AF	0.0055	208	0.0055
PSTVD_NB	208	.	c	g	100	PASS	DP	15169	AC	80	AF	0.0053	208	0.0053
PSTVD_NB	208	.	c	t	100	PASS	DP	15169	AC	77	AF	0.0051	208	0.0051
PSTVD_NB	209	.	c	t	100	PASS	DP	15146	AC	88	AF	0.0058	209	0.0058
PSTVD_NB	209	.	c	g	100	PASS	DP	15146	AC	75	AF	0.005	209	0.005
PSTVD_NB	209	.	c	a	84	PASS	DP	15146	AC	70	AF	0.0046	209	0.0046
PSTVD_NB	210	.	t	a	100	PASS	DP	15101	AC	82	AF	0.0054	210	0.0054
PSTVD_NB	210	.	t	c	100	PASS	DP	15101	AC	75	AF	0.005	210	0.005
PSTVD_NB	210	.	t	g	99	PASS	DP	15101	AC	74	AF	0.0049	210	0.0049
PSTVD_NB	211	.	c	g	100	PASS	DP	14989	AC	98	AF	0.0065	211	0.0065
PSTVD_NB	211	.	c	t	100	PASS	DP	14989	AC	96	AF	0.0064	211	0.0064
PSTVD_NB	211	.	c	a	86	PASS	DP	14989	AC	70	AF	0.0047	211	0.0047
PSTVD_NB	212	.	g	a	100	PASS	DP	14734	AC	122	AF	0.0083	212	0.0083
PSTVD_NB	212	.	g	t	100	PASS	DP	14734	AC	90	AF	0.0061	212	0.0061
PSTVD_NB	212	.	g	c	75	PASS	DP	14734	AC	66	AF	0.0045	212	0.0045
PSTVD_NB	213	.	c	a	100	PASS	DP	12738	AC	108	AF	0.0085	213	0.0085
PSTVD_NB	213	.	c	t	100	PASS	DP	12738	AC	84	AF	0.0066	213	0.0066
PSTVD_NB	213	.	c	g	100	PASS	DP	12738	AC	69	AF	0.0054	213	0.0054
PSTVD_NB	214	.	g	a	100	PASS	DP	12707	AC	137	AF	0.0108	214	0.0108
PSTVD_NB	214	.	g	c	100	PASS	DP	12707	AC	85	AF	0.0067	214	0.0067
PSTVD_NB	214	.	g	t	100	PASS	DP	12707	AC	82	AF	0.0065	214	0.0065
PSTVD_NB	215	.	c	a	100	PASS	DP	12604	AC	108	AF	0.0086	215	0.0086
PSTVD_NB	215	.	c	t	100	PASS	DP	12604	AC	104	AF	0.0083	215	0.0083
PSTVD_NB	215	.	c	g	100	PASS	DP	12604	AC	78	AF	0.0062	215	0.0062
PSTVD_NB	216	.	c	a	100	PASS	DP	12235	AC	121	AF	0.0099	216	0.0099
PSTVD_NB	216	.	c	t	100	PASS	DP	12235	AC	121	AF	0.0099	216	0.0099
PSTVD_NB	216	.	c	g	100	PASS	DP	12235	AC	97	AF	0.0079	216	0.0079
PSTVD_NB	217	.	c	g	100	PASS	DP	11400	AC	104	AF	0.0091	217	0.0091
PSTVD_NB	217	.	c	t	100	PASS	DP	11400	AC	63	AF	0.0055	217	0.0055
PSTVD_NB	218	.	g	c	100	PASS	DP	11317	AC	82	AF	0.0072	218	0.0072
PSTVD_NB	218	.	g	t	100	PASS	DP	11317	AC	72	AF	0.0064	218	0.0064
PSTVD_NB	218	.	g	a	54	PASS	DP	11317	AC	49	AF	0.0043	218	0.0043
PSTVD_NB	219	.	c	t	100	PASS	DP	11355	AC	68	AF	0.006	219	0.006
PSTVD_NB	219	.	c	a	57	PASS	DP	11355	AC	50	AF	0.0044	219	0.0044
PSTVD_NB	220	.	a	t	60	PASS	DP	11333	AC	51	AF	0.0045	220	0.0045
PSTVD_NB	220	.	a	c	53	PASS	DP	11333	AC	49	AF	0.0043	220	0.0043
PSTVD_NB	220	.	a	g	35	PASS	DP	11333	AC	43	AF	0.0038	220	0.0038
PSTVD_NB	221	.	g	t	90	PASS	DP	11316	AC	59	AF	0.0052	221	0.0052
PSTVD_NB	221	.	g	c	57	PASS	DP	11316	AC	50	AF	0.0044	221	0.0044
PSTVD_NB	221	.	g	a	50	PASS	DP	11316	AC	48	AF	0.0042	221	0.0042
PSTVD_NB	222	.	g	c	78	PASS	DP	11360	AC	56	AF	0.0049	222	0.0049
PSTVD_NB	222	.	g	t	56	PASS	DP	11360	AC	50	AF	0.0044	222	0.0044
PSTVD_NB	223	.	a	g	99	PASS	DP	11278	AC	61	AF	0.0054	223	0.0054
PSTVD_NB	223	.	a	t	91	PASS	DP	11278	AC	59	AF	0.0052	223	0.0052
PSTVD_NB	223	.	a	c	48	PASS	DP	11278	AC	47	AF	0.0042	223	0.0042
PSTVD_NB	224	.	c	t	100	PASS	DP	11185	AC	63	AF	0.0056	224	0.0056
PSTVD_NB	224	.	c	g	42	PASS	DP	11185	AC	45	AF	0.004	224	0.004
PSTVD_NB	225	.	c	t	68	PASS	DP	11230	AC	53	AF	0.0047	225	0.0047
PSTVD_NB	226	.	a	c	68	PASS	DP	11238	AC	53	AF	0.0047	226	0.0047
PSTVD_NB	226	.	a	g	65	PASS	DP	11238	AC	52	AF	0.0046	226	0.0046
PSTVD_NB	226	.	a	t	42	PASS	DP	11238	AC	45	AF	0.004	226	0.004
PSTVD_NB	227	.	c	a	100	PASS	DP	10699	AC	69	AF	0.0064	227	0.0064
PSTVD_NB	227	.	c	t	100	PASS	DP	10699	AC	62	AF	0.0058	227	0.0058
PSTVD_NB	228	.	c	t	100	PASS	DP	11213	AC	70	AF	0.0062	228	0.0062
PSTVD_NB	228	.	c	a	48	PASS	DP	11213	AC	47	AF	0.0042	228	0.0042
PSTVD_NB	228	.	c	g	31	PASS	DP	11213	AC	41	AF	0.0037	228	0.0037
PSTVD_NB	229	.	c	t	100	PASS	DP	11097	AC	62	AF	0.0056	229	0.0056
PSTVD_NB	229	.	c	a	37	PASS	DP	11097	AC	43	AF	0.0039	229	0.0039
PSTVD_NB	230	.	c	t	100	PASS	DP	10933	AC	73	AF	0.0067	230	0.0067
PSTVD_NB	230	.	c	a	61	PASS	DP	10933	AC	50	AF	0.0046	230	0.0046
PSTVD_NB	231	.	t	c	100	PASS	DP	10855	AC	100	AF	0.0092	231	0.0092
PSTVD_NB	231	.	t	a	55	PASS	DP	10855	AC	48	AF	0.0044	231	0.0044
PSTVD_NB	232	.	c	a	67	PASS	DP	10743	AC	51	AF	0.0047	232	0.0047
PSTVD_NB	232	.	c	t	67	PASS	DP	10743	AC	51	AF	0.0047	232	0.0047
PSTVD_NB	233	.	g	c	100	PASS	DP	10699	AC	80	AF	0.0075	233	0.0075
PSTVD_NB	233	.	g	t	75	PASS	DP	10699	AC	53	AF	0.005	233	0.005
PSTVD_NB	233	.	g	a	67	PASS	DP	10699	AC	51	AF	0.0048	233	0.0048
PSTVD_NB	234	.	c	g	100	PASS	DP	10238	AC	75	AF	0.0073	234	0.0073
PSTVD_NB	234	.	c	t	100	PASS	DP	10238	AC	66	AF	0.0064	234	0.0064
PSTVD_NB	235	.	c	t	100	PASS	DP	10672	AC	67	AF	0.0063	235	0.0063
PSTVD_NB	235	.	c	a	60	PASS	DP	10672	AC	49	AF	0.0046	235	0.0046
PSTVD_NB	235	.	c	g	35	PASS	DP	10672	AC	41	AF	0.0038	235	0.0038
PSTVD_NB	236	.	c	a	100	PASS	DP	10295	AC	61	AF	0.0059	236	0.0059
PSTVD_NB	236	.	c	g	100	PASS	DP	10295	AC	58	AF	0.0056	236	0.0056
PSTVD_NB	236	.	c	t	33	PASS	DP	10295	AC	39	AF	0.0038	236	0.0038
PSTVD_NB	237	.	c	a	82	PASS	DP	10136	AC	53	AF	0.0052	237	0.0052
PSTVD_NB	237	.	c	t	59	PASS	DP	10136	AC	47	AF	0.0046	237	0.0046
PSTVD_NB	237	.	c	g	34	PASS	DP	10136	AC	39	AF	0.0038	237	0.0038
PSTVD_NB	238	.	c	t	100	PASS	DP	10082	AC	102	AF	0.0101	238	0.0101
PSTVD_NB	238	.	c	a	83	PASS	DP	10082	AC	53	AF	0.0053	238	0.0053
PSTVD_NB	239	.	t	c	100	PASS	DP	10060	AC	245	AF	0.0244	239	0.0244
PSTVD_NB	239	.	t	g	60	PASS	DP	10060	AC	47	AF	0.0047	239	0.0047
PSTVD_NB	240	.	t	a	91	PASS	DP	10131	AC	55	AF	0.0054	240	0.0054
PSTVD_NB	240	.	t	c	59	PASS	DP	10131	AC	47	AF	0.0046	240	0.0046
PSTVD_NB	241	.	t	a	79	PASS	DP	10100	AC	52	AF	0.0051	241	0.0051
PSTVD_NB	241	.	t	g	79	PASS	DP	10100	AC	52	AF	0.0051	241	0.0051
PSTVD_NB	242	.	g	t	100	PASS	DP	12354	AC	246	AF	0.0199	242	0.0199
PSTVD_NB	242	.	g	a	100	PASS	DP	12354	AC	114	AF	0.0092	242	0.0092
PSTVD_NB	242	.	g	c	33	PASS	DP	12354	AC	45	AF	0.0036	242	0.0036
PSTVD_NB	244	.	g	a	31	PASS	DP	12260	AC	44	AF	0.0036	244	0.0036
PSTVD_NB	247	.	g	t	35	PASS	DP	12485	AC	46	AF	0.0037	247	0.0037
PSTVD_NB	248	.	t	c	55	PASS	DP	12525	AC	53	AF	0.0042	248	0.0042
PSTVD_NB	255	.	g	a	31	PASS	DP	12249	AC	44	AF	0.0036	255	0.0036
PSTVD_NB	282	.	g	a	31	PASS	DP	11904	AC	43	AF	0.0036	282	0.0036
PSTVD_NB	283	.	c	a	56	PASS	DP	11737	AC	51	AF	0.0043	283	0.0043
PSTVD_NB	284	.	t	c	72	PASS	DP	11814	AC	56	AF	0.0047	284	0.0047
PSTVD_NB	285	.	c	a	37	PASS	DP	11788	AC	45	AF	0.0038	285	0.0038
PSTVD_NB	287	.	c	a	100	PASS	DP	10596	AC	66	AF	0.0062	287	0.0062
PSTVD_NB	287	.	c	t	92	PASS	DP	10596	AC	57	AF	0.0054	287	0.0054
PSTVD_NB	287	.	c	g	30	PASS	DP	10596	AC	39	AF	0.0037	287	0.0037
PSTVD_NB	288	.	g	a	93	PASS	DP	10571	AC	57	AF	0.0054	288	0.0054
PSTVD_NB	288	.	g	c	42	PASS	DP	10571	AC	43	AF	0.0041	288	0.0041
PSTVD_NB	289	.	a	g	74	PASS	DP	10757	AC	53	AF	0.0049	289	0.0049
PSTVD_NB	289	.	a	c	49	PASS	DP	10757	AC	46	AF	0.0043	289	0.0043
PSTVD_NB	290	.	g	t	54	PASS	DP	11252	AC	49	AF	0.0044	290	0.0044
PSTVD_NB	291	.	a	g	55	PASS	DP	11204	AC	49	AF	0.0044	291	0.0044
PSTVD_NB	292	.	a	t	53	PASS	DP	11361	AC	49	AF	0.0043	292	0.0043
PSTVD_NB	292	.	a	g	35	PASS	DP	11361	AC	43	AF	0.0038	292	0.0038
PSTVD_NB	293	.	c	a	100	PASS	DP	10988	AC	70	AF	0.0064	293	0.0064
PSTVD_NB	293	.	c	t	50	PASS	DP	10988	AC	47	AF	0.0043	293	0.0043
PSTVD_NB	293	.	c	g	47	PASS	DP	10988	AC	46	AF	0.0042	293	0.0042
PSTVD_NB	294	.	c	t	100	PASS	DP	10146	AC	76	AF	0.0075	294	0.0075
PSTVD_NB	294	.	c	a	100	PASS	DP	10146	AC	73	AF	0.0072	294	0.0072
PSTVD_NB	294	.	c	g	67	PASS	DP	10146	AC	49	AF	0.0048	294	0.0048
PSTVD_NB	295	.	g	a	100	PASS	DP	9842	AC	73	AF	0.0074	295	0.0074
PSTVD_NB	295	.	g	t	100	PASS	DP	9842	AC	65	AF	0.0066	295	0.0066
PSTVD_NB	295	.	g	c	86	PASS	DP	9842	AC	53	AF	0.0054	295	0.0054
PSTVD_NB	296	.	c	g	100	PASS	DP	9785	AC	77	AF	0.0079	296	0.0079
PSTVD_NB	296	.	c	t	100	PASS	DP	9785	AC	58	AF	0.0059	296	0.0059
PSTVD_NB	296	.	c	a	87	PASS	DP	9785	AC	53	AF	0.0054	296	0.0054
PSTVD_NB	297	.	t	c	100	PASS	DP	9662	AC	100	AF	0.0103	297	0.0103
PSTVD_NB	297	.	t	a	100	PASS	DP	9662	AC	74	AF	0.0077	297	0.0077
PSTVD_NB	297	.	t	g	65	PASS	DP	9662	AC	47	AF	0.0049	297	0.0049
PSTVD_NB	298	.	t	a	100	PASS	DP	9822	AC	81	AF	0.0082	298	0.0082
PSTVD_NB	298	.	t	c	100	PASS	DP	9822	AC	72	AF	0.0073	298	0.0073
PSTVD_NB	298	.	t	g	63	PASS	DP	9822	AC	47	AF	0.0048	298	0.0048
PSTVD_NB	299	.	t	c	100	PASS	DP	7138	AC	96	AF	0.0134	299	0.0134
PSTVD_NB	299	.	t	a	100	PASS	DP	7138	AC	60	AF	0.0084	299	0.0084
PSTVD_NB	299	.	t	g	100	PASS	DP	7138	AC	57	AF	0.008	299	0.008
PSTVD_NB	300	.	t	a	100	PASS	DP	7100	AC	90	AF	0.0127	300	0.0127
PSTVD_NB	300	.	t	g	100	PASS	DP	7100	AC	68	AF	0.0096	300	0.0096
PSTVD_NB	300	.	t	c	100	PASS	DP	7100	AC	58	AF	0.0082	300	0.0082
PSTVD_NB	301	.	t	c	100	PASS	DP	6845	AC	102	AF	0.0149	301	0.0149
PSTVD_NB	301	.	t	g	100	PASS	DP	6845	AC	76	AF	0.0111	301	0.0111
PSTVD_NB	301	.	t	a	72	PASS	DP	6845	AC	39	AF	0.0057	301	0.0057
PSTVD_NB	302	.	c	t	100	PASS	DP	6339	AC	79	AF	0.0125	302	0.0125
PSTVD_NB	302	.	c	g	100	PASS	DP	6339	AC	71	AF	0.0112	302	0.0112
PSTVD_NB	302	.	c	a	100	PASS	DP	6339	AC	70	AF	0.011	302	0.011
PSTVD_NB	303	.	t	c	100	PASS	DP	6348	AC	88	AF	0.0139	303	0.0139
PSTVD_NB	303	.	t	a	100	PASS	DP	6348	AC	71	AF	0.0112	303	0.0112
PSTVD_NB	303	.	t	g	53	PASS	DP	6348	AC	33	AF	0.0052	303	0.0052
PSTVD_NB	304	.	c	t	100	PASS	DP	6352	AC	113	AF	0.0178	304	0.0178
PSTVD_NB	304	.	c	g	100	PASS	DP	6352	AC	67	AF	0.0105	304	0.0105
PSTVD_NB	304	.	c	a	100	PASS	DP	6352	AC	57	AF	0.009	304	0.009
PSTVD_NB	305	.	t	g	100	PASS	DP	6437	AC	69	AF	0.0107	305	0.0107
PSTVD_NB	305	.	t	c	100	PASS	DP	6437	AC	68	AF	0.0106	305	0.0106
PSTVD_NB	305	.	t	a	100	PASS	DP	6437	AC	64	AF	0.0099	305	0.0099
PSTVD_NB	306	.	a	g	100	PASS	DP	6490	AC	73	AF	0.0112	306	0.0112
PSTVD_NB	306	.	a	t	100	PASS	DP	6490	AC	54	AF	0.0083	306	0.0083
PSTVD_NB	306	.	a	c	64	PASS	DP	6490	AC	36	AF	0.0055	306	0.0055
PSTVD_NB	307	.	t	g	100	PASS	DP	6546	AC	56	AF	0.0086	307	0.0086
PSTVD_NB	307	.	t	c	100	PASS	DP	6546	AC	52	AF	0.0079	307	0.0079
PSTVD_NB	307	.	t	a	72	PASS	DP	6546	AC	38	AF	0.0058	307	0.0058
PSTVD_NB	308	.	c	t	100	PASS	DP	6557	AC	54	AF	0.0082	308	0.0082
PSTVD_NB	308	.	c	a	100	PASS	DP	6557	AC	49	AF	0.0075	308	0.0075
PSTVD_NB	309	.	t	c	100	PASS	DP	6561	AC	58	AF	0.0088	309	0.0088
PSTVD_NB	309	.	t	g	100	PASS	DP	6561	AC	48	AF	0.0073	309	0.0073
PSTVD_NB	309	.	t	a	51	PASS	DP	6561	AC	33	AF	0.005	309	0.005
PSTVD_NB	310	.	t	a	100	PASS	DP	6618	AC	52	AF	0.0079	310	0.0079
PSTVD_NB	310	.	t	g	100	PASS	DP	6618	AC	47	AF	0.0071	310	0.0071
PSTVD_NB	310	.	t	c	71	PASS	DP	6618	AC	38	AF	0.0057	310	0.0057
PSTVD_NB	311	.	a	t	100	PASS	DP	6636	AC	64	AF	0.0096	311	0.0096
PSTVD_NB	311	.	a	g	100	PASS	DP	6636	AC	55	AF	0.0083	311	0.0083
PSTVD_NB	311	.	a	c	94	PASS	DP	6636	AC	43	AF	0.0065	311	0.0065
PSTVD_NB	312	.	c	g	100	PASS	DP	6663	AC	54	AF	0.0081	312	0.0081
PSTVD_NB	312	.	c	a	84	PASS	DP	6663	AC	41	AF	0.0062	312	0.0062
PSTVD_NB	312	.	c	t	70	PASS	DP	6663	AC	38	AF	0.0057	312	0.0057
PSTVD_NB	313	.	t	c	100	PASS	DP	6674	AC	50	AF	0.0075	313	0.0075
PSTVD_NB	313	.	t	g	100	PASS	DP	6674	AC	49	AF	0.0073	313	0.0073
PSTVD_NB	313	.	t	a	100	PASS	DP	6674	AC	45	AF	0.0067	313	0.0067
PSTVD_NB	314	.	a	g	100	PASS	DP	6616	AC	53	AF	0.008	314	0.008
PSTVD_NB	314	.	a	t	100	PASS	DP	6616	AC	46	AF	0.007	314	0.007
PSTVD_NB	314	.	a	c	50	PASS	DP	6616	AC	33	AF	0.005	314	0.005
PSTVD_NB	315	.	g	t	100	PASS	DP	6700	AC	54	AF	0.0081	315	0.0081
PSTVD_NB	315	.	g	c	98	PASS	DP	6700	AC	44	AF	0.0066	315	0.0066
PSTVD_NB	315	.	g	a	61	PASS	DP	6700	AC	36	AF	0.0054	315	0.0054
PSTVD_NB	316	.	c	t	100	PASS	DP	6663	AC	54	AF	0.0081	316	0.0081
PSTVD_NB	316	.	c	g	57	PASS	DP	6663	AC	35	AF	0.0053	316	0.0053
PSTVD_NB	317	.	t	a	79	PASS	DP	6655	AC	40	AF	0.006	317	0.006
PSTVD_NB	317	.	t	c	70	PASS	DP	6655	AC	38	AF	0.0057	317	0.0057
PSTVD_NB	317	.	t	g	35	PASS	DP	6655	AC	29	AF	0.0044	317	0.0044
PSTVD_NB	318	.	c	g	100	PASS	DP	6641	AC	55	AF	0.0083	318	0.0083
PSTVD_NB	318	.	c	t	100	PASS	DP	6641	AC	50	AF	0.0075	318	0.0075
PSTVD_NB	319	.	c	a	100	PASS	DP	6677	AC	55	AF	0.0082	319	0.0082
PSTVD_NB	319	.	c	g	98	PASS	DP	6677	AC	44	AF	0.0066	319	0.0066
PSTVD_NB	319	.	c	t	66	PASS	DP	6677	AC	37	AF	0.0055	319	0.0055
PSTVD_NB	320	.	g	a	100	PASS	DP	6606	AC	48	AF	0.0073	320	0.0073
PSTVD_NB	320	.	g	c	71	PASS	DP	6606	AC	38	AF	0.0058	320	0.0058
PSTVD_NB	320	.	g	t	42	PASS	DP	6606	AC	31	AF	0.0047	320	0.0047
PSTVD_NB	321	.	g	a	99	PASS	DP	6665	AC	44	AF	0.0066	321	0.0066
PSTVD_NB	321	.	g	t	84	PASS	DP	6665	AC	41	AF	0.0062	321	0.0062
PSTVD_NB	323	.	g	t	100	PASS	DP	6720	AC	67	AF	0.01	323	0.01
PSTVD_NB	324	.	c	g	100	PASS	DP	6778	AC	58	AF	0.0086	324	0.0086
PSTVD_NB	324	.	c	t	37	PASS	DP	6778	AC	30	AF	0.0044	324	0.0044
PSTVD_NB	324	.	c	a	30	PASS	DP	6778	AC	28	AF	0.0041	324	0.0041
PSTVD_NB	325	.	g	t	100	PASS	DP	6770	AC	52	AF	0.0077	325	0.0077
PSTVD_NB	326	.	a	t	34	PASS	DP	6763	AC	29	AF	0.0043	326	0.0043
PSTVD_NB	329	.	g	a	64	PASS	DP	6795	AC	37	AF	0.0054	329	0.0054
PSTVD_NB	329	.	g	t	44	PASS	DP	6795	AC	32	AF	0.0047	329	0.0047
PSTVD_NB	330	.	t	g	55	PASS	DP	6819	AC	35	AF	0.0051	330	0.0051
PSTVD_NB	351	.	g	a	35	PASS	DP	6341	AC	28	AF	0.0044	351	0.0044
PSTVD_NB	353	.	t	a	41	PASS	DP	6133	AC	29	AF	0.0047	353	0.0047
PSTVD_NB	355	.	g	t	58	PASS	DP	6065	AC	33	AF	0.0054	355	0.0054
PSTVD_NB	355	.	g	a	34	PASS	DP	6065	AC	27	AF	0.0045	355	0.0045
PSTVD_NB	356	.	t	a	46	PASS	DP	6046	AC	30	AF	0.005	356	0.005
PSTVD_NB	356	.	t	c	38	PASS	DP	6046	AC	28	AF	0.0046	356	0.0046
PSTVD_NB	357	.	t	c	54	PASS	DP	6046	AC	32	AF	0.0053	357	0.0053
PSTVD_NB	358	.	c	t	86	PASS	DP	6019	AC	39	AF	0.0065	358	0.0065
PSTVD_NB	359	.	c	a	69	PASS	DP	5903	AC	35	AF	0.0059	359	0.0059
PSTVD_NB	359	.	c	t	69	PASS	DP	5903	AC	35	AF	0.0059	359	0.0059
PSTVD_NB	360	.	t	c	89	PASS	DP	5871	AC	39	AF	0.0066	360	0.0066
PSTVD_NB	360	.	t	a	65	PASS	DP	5871	AC	34	AF	0.0058	360	0.0058
PSTVD_NB	360	.	t	g	48	PASS	DP	5871	AC	30	AF	0.0051	360	0.0051

## Sheet: Table S5
Table S5 : Proteins identified by MS in PSTVd infected vs Healthy N. benthamiana plants
C: Human-Readable-Description	Control_1_2	Control_2_1	Control_2_2	Control_2_3	Control_3_1	Control_3_2	Control_3_3	Infection_1_1	Infection_1_2	Infection_1_3	Infection_2_1	Infection_2_2	Infection_2_3	Infection_3_1	Infection_3_2	Infection_3_3	C: Blast-Hit-Accession	C: Interpro-ID (Description)	C: Gene-Ontology-ID (Name)	N: Peptides	N: Razor + unique peptides	N: Unique peptides	N: Sequence coverage [%]	N: Unique + razor sequence coverage [%]	N: Unique sequence coverage [%]	N: Mol. weight [kDa]	N: Q-value	N: Score	N: Intensity	N: MS/MS count	T: Protein IDs	T: Majority protein IDs	T: id
Pyridoxal biosynthesis lyase PdxS	22.7599	23.0074	22.9788	22.9811	22.6459	22.7507	22.74	22.6896	22.6846	22.7028	22.6225	22.9928	NaN	22.4805	22.6739	22.5654	sp|A9WFT9|PDXS_CHLAA	IPR001852 (Pyridoxine biosynthesis protein), IPR013785 (Aldolase-type TIM barrel)	GO:0003824 (catalytic activity), GO:0008152 (metabolic process), GO:0042823 (pyridoxal phosphate biosynthetic process)	7	1	1	52.2	8.9	8.9	16.914	0	5.1353	289380000	26	Niben101Ctg05133g00002.1	Niben101Ctg05133g00002.1	16
Phenylalanine ammonia-lyase;Phenylalanine ammonia-lyase 2;phenylalanine ammonia-lyase 2 LENGTH=717;Phenylalanine ammonia-lyase 3;phenylalanine ammonia-lyase 4 LENGTH=707	23.4336	23.4134	23.4026	23.3729	23.4292	23.5443	23.5559	23.3348	23.4268	23.4723	23.5609	23.7502	23.5653	23.464	23.598	23.4782	AT3G10340.1;AT3G53260.1;sp|P45725|PAL3_ARATH;sp|P45735|PALY_VITVI;sp|P52777|PALY_PINTA;sp|Q9SMK9|PAL2_CICAR	IPR001106 (Aromatic amino acid lyase), IPR008948 (L-Aspartase-like), IPR023144 (Phenylalanine ammonia-lyase, shielding domain);"IPR001106 (Aromatic amino acid lyase), IPR023144 (Phenylalanine ammonia-lyase, shielding domain), IPR024083 (Fumarase/histidase, N-terminal)";"IPR001106 (Aromatic amino acid lyase), IPR024083 (Fumarase/histidase, N-terminal)"	GO:0003824 (catalytic activity), GO:0005737 (cytoplasm), GO:0006559 (L-phenylalanine catabolic process), GO:0009058 (biosynthetic process), GO:0016841 (ammonia-lyase activity);"GO:0003824 (catalytic activity), GO:0009058 (biosynthetic process), GO:0016841 (ammonia-lyase activity)"	2	2	2	11.9	11.9	11.9	21.084	0.0035294	1.9683	353030000	3	Niben101Ctg06417g00002.1;Niben101Scf12881g00009.1;Niben101Scf04090g02003.1;Niben101Scf12881g00010.1;Niben101Scf03712g01008.1;Niben101Scf04375g02015.1;Niben101Scf05442g03015.1;Niben101Scf05617g00005.1;Niben101Scf05488g00018.1;Niben101Scf02432g00011.1	Niben101Ctg06417g00002.1;Niben101Scf12881g00009.1;Niben101Scf04090g02003.1;Niben101Scf12881g00010.1;Niben101Scf03712g01008.1;Niben101Scf04375g02015.1;Niben101Scf05442g03015.1;Niben101Scf05617g00005.1;Niben101Scf05488g00018.1;Niben101Scf02432g00011.1	17
Calcium-binding EF-hand family protein LENGTH=148	23.6647	23.1432	23.2767	23.2763	23.3807	23.4282	23.09	23.0714	23.34	23.1526	22.6937	22.7664	22.6815	23.3392	23.5876	23.5517	AT1G12310.1	IPR011992 (EF-hand domain pair)	GO:0005509 (calcium ion binding)	4	4	1	44	44	8.3	12.171	0	7.706	312400000	31	Niben101Ctg06502g00001.1;Niben101Scf04217g05006.1;Niben101Scf02420g04001.1;Niben101Scf07532g02008.1;Niben101Scf07532g02009.1	Niben101Ctg06502g00001.1;Niben101Scf04217g05006.1;Niben101Scf02420g04001.1;Niben101Scf07532g02008.1	18
Chlorophyll a-b binding protein 7, chloroplastic	22.2567	22.9534	22.8532	23.1278	22.2207	NaN	NaN	22.8381	22.8075	22.6516	22.6344	NaN	22.6805	23.9039	23.2403	23.4282	sp|P10708|CB12_SOLLC	IPR022796 (Chlorophyll A-B binding protein), IPR023329 (Chlorophyll a/b binding protein domain)	GO:0009765 (photosynthesis, light harvesting), GO:0016020 (membrane)	2	2	2	23.3	23.3	23.3	17.962	0	85.882	153100000	20	Niben101Scf04561g00005.1;Niben101Ctg06879g00004.1;Niben101Scf05621g09002.1;Niben101Scf05950g00001.1	Niben101Scf04561g00005.1;Niben101Ctg06879g00004.1;Niben101Scf05621g09002.1;Niben101Scf05950g00001.1	19
ATP-dependent zinc metalloprotease FtsH	21.2434	21.295	21.0279	20.9436	21.0476	21.2746	21.0704	21.3428	21.1233	21.3661	20.8148	21.0791	21.0126	21.6832	NaN	NaN	sp|P49825|FTSH_ODOSI	IPR000642 (Peptidase M41)	GO:0004222 (metalloendopeptidase activity), GO:0005524 (ATP binding), GO:0006508 (proteolysis)	4	1	1	43.5	25.9	25.9	11.497	0	32.371	65527000	20	Niben101Ctg06906g00002.1	Niben101Ctg06906g00002.1	20
Eukaryotic translation initiation factor 2 subunit alpha [Aegilops tauschii]	NaN	NaN	NaN	NaN	21.0754	21.1513	21.2632	21.2088	20.9613	21.3887	21.2402	20.9704	20.6649	20.4558	20.5443	20.5688	gb|EMT23266.1|			1	1	1	31.9	31.9	31.9	5.2749	0	5.3472	41244000	9	Niben101Ctg07850g00002.1	Niben101Ctg07850g00002.1	21
Eukaryotic translation initiation factor 4 gamma 2;Eukaryotic translation initiation factor 4G	20.8902	21.0876	21.4586	20.8946	21.4606	21.3367	21.3566	21.1481	21.1486	20.7303	21.5175	21.3156	21.6506	NaN	21.1661	21.7866	sp|B9FXV5|IF4G_ORYSJ;sp|G5CEW6|IF4G_WHEAT;sp|P79398|IF4G2_RABIT;sp|Q76E23|IF4G_ARATH	IPR003891 (Initiation factor eIF-4 gamma, MA3), IPR016024 (Armadillo-type fold)	GO:0005488 (binding)	4	4	4	16	16	16	30.848	0	5.1339	74412000	17	Niben101Ctg08285g00001.1;Niben101Scf06737g00032.1;Niben101Scf05053g00006.1;Niben101Scf02853g04001.1	Niben101Ctg08285g00001.1	22
MLP-like protein 34	24.3266	22.7924	24.1808	24.2819	24.1703	23.3484	24.3105	23.8735	23.991	24.2319	24.9459	25.1971	25.1346	23.6782	23.5989	23.4624	sp|Q9SSK7|MLP34_ARATH	IPR000916 (Bet v I domain), IPR023393 (START-like domain)	GO:0006952 (defense response), GO:0009607 (response to biotic stimulus)	6	6	6	48	48	48	11.39	0	28.08	598120000	45	Niben101Ctg08688g00001.1	Niben101Ctg08688g00001.1	23
Proteinase inhibitor;Proteinase inhibitor I-B	26.3479	26.555	26.9741	26.5948	27.1288	27.2614	27.1993	26.6974	26.6812	26.892	28.8923	29.3948	29.0763	26.253	26.4587	26.4528	sp|P82381|ICI_LINUS;sp|Q03199|IPIB_TOBAC	IPR000864 (Proteinase inhibitor I13, potato inhibitor I)	GO:0004867 (serine-type endopeptidase inhibitor activity), GO:0009611 (response to wounding)	8	8	8	82.5	82.5	82.5	7.1244	0	32.099	5452100000	139	Niben101Ctg09170g00001.1;Niben101Scf09741g00010.1;Niben101Scf00750g00005.1	Niben101Ctg09170g00001.1;Niben101Scf09741g00010.1;Niben101Scf00750g00005.1	24
Catalase	24.0542	24.1595	24.1985	24.123	23.7392	23.812	23.9379	24.1143	24.0718	23.9225	24.109	24.1737	24.0063	24.1437	23.9151	23.693	sp|P45739|CATA_HELAN	IPR011614 (Catalase core domain), IPR018028 (Catalase, mono-functional, haem-containing), IPR020835 (Catalase-like domain)	GO:0004096 (catalase activity), GO:0006979 (response to oxidative stress), GO:0020037 (heme binding), GO:0055114 (oxidation-reduction process)	8	2	2	67.5	18.3	18.3	22.085	0	4.2812	483600000	26	Niben101Ctg10591g00003.1	Niben101Ctg10591g00003.1	26
Protein phosphatase 2C family protein LENGTH=467	21.3535	21.5302	20.736	21.0179	21.6883	21.1748	21.128	21.057	21.4195	19.4379	20.3081	NaN	20.5719	NaN	NaN	NaN	AT4G16580.1	IPR001932 (Protein phosphatase 2C (PP2C)-like domain)	GO:0003824 (catalytic activity)	2	2	2	9.1	9.1	9.1	33.739	0.00087912	2.6528	61813000	7	Niben101Ctg11328g00002.1;Niben101Scf36162g00003.1;Niben101Scf08625g00008.1;Niben101Scf05737g00011.1;Niben101Scf02627g00020.1	Niben101Ctg11328g00002.1;Niben101Scf36162g00003.1;Niben101Scf08625g00008.1;Niben101Scf05737g00011.1;Niben101Scf02627g00020.1	27
DUF1997 family protein [Medicago truncatula]	21.326	21.3132	21.2758	21.1444	21.1749	21.5694	21.8893	NaN	19.5229	21.4973	NaN	NaN	21.0897	21.4019	21.4279	NaN	gb|KEH39793.1|	IPR018971 (Protein of unknown function DUF1997)		2	2	2	21.4	21.4	21.4	16.531	0.005418	1.9109	70684000	7	Niben101Ctg13003g00003.1;Niben101Scf01481g02009.1;Niben101Scf07152g04033.1	Niben101Ctg13003g00003.1;Niben101Scf01481g02009.1;Niben101Scf07152g04033.1	28
major latex-like protein [Arabidopsis thaliana]	26.1682	25.8766	26.0184	25.8819	26.139	26.0881	26.0995	25.7608	25.9415	25.9316	26.5793	26.6763	26.7669	25.9658	26.1257	25.9399	emb|CAC83580.1|	IPR000916 (Bet v I domain), IPR023393 (START-like domain)	GO:0006952 (defense response), GO:0009607 (response to biotic stimulus)	3	3	1	41.9	41.9	16.1	6.9639	0	13.108	2174600000	49	Niben101Ctg13092g00001.1	Niben101Ctg13092g00001.1	29
Glutamate decarboxylase	20.5139	20.94	21.0813	20.9154	21.232	21.3433	21.2683	NaN	20.706	21.0177	NaN	NaN	20.8909	21.4158	21.1236	21.5653	sp|Q07346|DCE_PETHY	IPR002129 (Pyridoxal phosphate-dependent decarboxylase), IPR015424 (Pyridoxal phosphate-dependent transferase);IPR015424 (Pyridoxal phosphate-dependent transferase)	GO:0016831 (carboxy-lyase activity), GO:0019752 (carboxylic acid metabolic process), GO:0030170 (pyridoxal phosphate binding)	1	1	1	8.2	8.2	8.2	10.885	0.017901	1.4862	55822000	10	Niben101Ctg13733g00003.1;Niben101Scf02911g03014.1	Niben101Ctg13733g00003.1;Niben101Scf02911g03014.1	30
Germin-like protein subfamily 3 member 3	29.0875	29.3027	29.0822	29.3292	29.273	29.3086	29.369	29.3382	29.221	29.2208	29.3824	29.2514	29.4101	29.3199	29.0974	29.0973	sp|P94072|GL33_ARATH	IPR001929 (Germin)	GO:0030145 (manganese ion binding), GO:0045735 (nutrient reservoir activity)	6	6	4	34.3	34.3	30	21.926	0	323.31	22496000000	417	Niben101Ctg13946g00001.1;Niben101Scf09631g00003.1;Niben101Scf14022g03002.1	Niben101Ctg13946g00001.1;Niben101Scf09631g00003.1	31
Alcohol dehydrogenase	21.5908	21.41	20.1794	21.9696	21.615	21.5527	21.3645	21.9069	20.6023	19.9511	22.4794	22.1895	22.0222	21.7723	22.041	19.7827	sp|P42327|ADH2_GEOSE	IPR002085 (Alcohol dehydrogenase superfamily, zinc-type), IPR011032 (GroES (chaperonin 10)-like), IPR016040 (NAD(P)-binding domain)	GO:0008270 (zinc ion binding), GO:0016491 (oxidoreductase activity), GO:0055114 (oxidation-reduction process)	2	2	1	10.1	10.1	5.7	24.84	0.0032245	2.1276	100970000	8	Niben101Ctg13998g00002.1	Niben101Ctg13998g00002.1	32
Serine/arginine-rich splicing factor 10;Serine/arginine-rich splicing factor 12	22.8266	22.5816	22.3445	22.5279	23.1501	23.068	23.0486	22.7819	22.8335	22.4741	22.8979	22.7901	22.8723	22.7818	22.6938	22.7518	sp|O75494|SRS10_HUMAN;sp|Q8WXF0|SRS12_HUMAN	IPR012677 (Nucleotide-binding alpha-beta plait domain)	GO:0000166 (nucleotide binding), GO:0003676 (nucleic acid binding)	2	2	2	12.8	12.8	12.8	17.484	0	4.5768	222130000	36	Niben101Ctg14115g00001.1;Niben101Scf02373g04023.1	Niben101Ctg14115g00001.1;Niben101Scf02373g04023.1	33
RNA-binding (RRM/RBD/RNP motifs) family protein LENGTH=313;RNA-binding protein 39	NaN	NaN	NaN	NaN	NaN	NaN	NaN	NaN	NaN	NaN	NaN	NaN	NaN	NaN	NaN	NaN	AT4G17720.1;sp|Q14498|RBM39_HUMAN;sp|Q5RC80|RBM39_PONAB;sp|Q8VH51|RBM39_MOUSE	IPR012677 (Nucleotide-binding alpha-beta plait domain)	GO:0000166 (nucleotide binding), GO:0003676 (nucleic acid binding)	1	1	1	6.4	6.4	6.4	18.134	0.024992	1.3429	0	2	Niben101Ctg14192g00001.1;Niben101Scf08149g00031.1;Niben101Scf03326g02008.1;Niben101Scf01063g03007.1;Niben101Scf02249g04007.1;Niben101Scf03978g09005.1	Niben101Ctg14192g00001.1;Niben101Scf08149g00031.1;Niben101Scf03326g02008.1;Niben101Scf01063g03007.1;Niben101Scf02249g04007.1;Niben101Scf03978g09005.1	34
mRNA turnover protein 4 homolog	NaN	NaN	NaN	NaN	NaN	NaN	NaN	NaN	NaN	NaN	NaN	NaN	NaN	NaN	NaN	NaN	sp|A4FV84|MRT4_BOVIN			1	1	1	7.9	7.9	7.9	17.235	0.0085565	1.7195	0	1	Niben101Ctg14522g00003.1	Niben101Ctg14522g00003.1	35
Aluminium induced protein with YGL and LRDR motifs LENGTH=251	NaN	NaN	NaN	NaN	NaN	NaN	NaN	21.0492	NaN	21.1672	21.455	21.3453	NaN	NaN	NaN	NaN	AT5G43830.1	IPR024286 (Domain of unknown function DUF3700), IPR029055 (Nucleophile aminohydrolases, N-terminal)		6	1	1	33	6.2	6.2	19.352	0.039795	1.1926	12638000	4	Niben101Ctg14569g00004.1	Niben101Ctg14569g00004.1	36
ADP-ribosylation factor;ADP-ribosylation factor 1	19.5695	19.6206	NaN	19.6286	20.1566	20.0683	20.3739	19.9431	19.8711	19.8883	NaN	20.0625	20.7067	NaN	18.9257	NaN	sp|P0CM17|ARF_CRYNB;sp|P84080|ARF1_BOVIN	IPR003579 (Small GTPase superfamily, Rab type), IPR005225 (Small GTP-binding protein domain), IPR006689 (Small GTPase superfamily, ARF/SAR type), IPR027417 (P-loop containing nucleoside triphosphate hydrolase)	GO:0005525 (GTP binding), GO:0005622 (intracellular), GO:0006886 (intracellular protein transport), GO:0007264 (small GTPase mediated signal transduction), GO:0015031 (protein transport)	1	1	1	14.4	14.4	14.4	16.286	0.0024814	2.2528	25215000	4	Niben101Ctg14573g00004.1;Niben101Scf11325g00003.1;Niben101Scf36738g00008.1	Niben101Ctg14573g00004.1;Niben101Scf11325g00003.1;Niben101Scf36738g00008.1	37
Peroxiredoxin-2B	25.639	25.3274	25.2799	25.3688	25.2868	25.2842	25.218	25.8108	25.826	25.8909	25.9586	25.7996	25.6496	25.7506	25.7753	25.8342	sp|Q9XEX2|PRX2B_ARATH	IPR012336 (Thioredoxin-like fold)	GO:0016491 (oxidoreductase activity)	5	5	5	54.7	54.7	54.7	10.335	0	60.847	1490900000	115	Niben101Scf03711g01021.1;Niben101Ctg14629g00001.1	Niben101Scf03711g01021.1;Niben101Ctg14629g00001.1	38
Histone H4	30.5666	30.2237	30.3457	30.3447	30.694	30.7568	30.8006	30.5249	30.5261	30.5997	30.9352	31.0309	30.8588	30.6161	30.6988	30.6598	sp|P59259|H4_ARATH;sp|P82888|H4_OLILU;sp|Q71V09|H4_CAPAN;sp|Q9U7D0|H4_MASBA	IPR001951 (Histone H4), IPR009072 (Histone-fold)	GO:0000786 (nucleosome), GO:0003677 (DNA binding), GO:0005634 (nucleus), GO:0006334 (nucleosome assembly), GO:0006352 (DNA-templated transcription, initiation), GO:0046982 (protein heterodimerization activity);"GO:0000786 (nucleosome), GO:0003677 (DNA binding), GO:0005634 (nucleus), GO:0006334 (nucleosome assembly), GO:0046982 (protein heterodimerization activity)"	15	15	0	70	70	0	11.134	0	323.31	53675000000	1087	Niben101Ctg14707g00002.1;Niben101Scf07650g02006.1;Niben101Scf07275g00004.1;Niben101Scf06590g03003.1;Niben101Scf06238g01004.1;Niben101Scf05579g00001.1;Niben101Scf03088g01003.1;Niben101Scf02441g01009.1;Niben101Scf01579g00002.1;Niben101Scf01154g17005.1;Niben101Scf00482g03005.1;Niben101Scf16416g02012.1;Niben101Scf23814g00038.1;Niben101Scf05506g02016.1	Niben101Ctg14707g00002.1;Niben101Scf07650g02006.1;Niben101Scf07275g00004.1;Niben101Scf06590g03003.1;Niben101Scf06238g01004.1;Niben101Scf05579g00001.1;Niben101Scf03088g01003.1;Niben101Scf02441g01009.1;Niben101Scf01579g00002.1;Niben101Scf01154g17005.1;Niben101Scf00482g03005.1;Niben101Scf16416g02012.1;Niben101Scf23814g00038.1;Niben101Scf05506g02016.1	39
60S ribosomal protein L27	26.1708	25.8935	25.9219	25.9313	26.0464	26.0947	26.0402	25.6966	25.7153	25.7688	25.8243	25.9498	26.0577	25.6195	25.7341	25.5754	sp|P41101|RL27_SOLTU;sp|Q05462|RL27_PEA	IPR001141 (Ribosomal protein L27e), IPR008991 (Translation protein SH3-like domain)	GO:0003735 (structural constituent of ribosome), GO:0005622 (intracellular), GO:0005840 (ribosome), GO:0006412 (translation)	6	6	1	38.5	38.5	10.4	15.655	0	22.818	1915800000	92	Niben101Ctg14963g00002.1;Niben101Scf00078g02005.1;Niben101Scf03015g06008.1	Niben101Ctg14963g00002.1;Niben101Scf00078g02005.1;Niben101Scf03015g06008.1	40
alpha/beta hydrolase [Calothrix sp. 336/3]	20.9981	21.0164	21.1159	21.3641	21.0571	21.1172	21.2956	20.9309	20.9826	20.8873	20.7282	20.9533	20.5799	NaN	21.0894	20.8717	gb|KFB84164.1|	IPR029058 (Alpha/Beta hydrolase fold)		2	2	2	5	5	5	42.128	0.0031571	2.008	63955000	7	Niben101Ctg14991g00002.1;Niben101Scf02232g04001.1	Niben101Ctg14991g00002.1;Niben101Scf02232g04001.1	41
Adenylyl cyclase-associated protein;Adenylyl cyclase-associated protein 2	21.3345	21.4003	20.7733	21.1799	21.3691	21.4199	21.3542	21.1923	21.234	21.4057	21.6141	21.7136	21.6449	21.6486	21.6175	21.6434	sp|P52481|CAP2_RAT;sp|P54654|CAP_DICDI	IPR001837 (Adenylate cyclase-associated CAP), IPR017901 (C-CAP/cofactor C-like domain);"IPR001837 (Adenylate cyclase-associated CAP), IPR017901 (C-CAP/cofactor C-like domain), IPR018106 (CAP, conserved site, N-terminal)"	GO:0000902 (cell morphogenesis), GO:0003779 (actin binding), GO:0007010 (cytoskeleton organization)	1	1	1	2.1	2.1	2.1	41.383	0.036458	1.2332	80733000	15	Niben101Ctg15034g00003.1;Niben101Scf09268g00008.1;Niben101Scf06203g01016.1;Niben101Scf13199g00006.1	Niben101Ctg15034g00003.1;Niben101Scf09268g00008.1;Niben101Scf06203g01016.1;Niben101Scf13199g00006.1	42
Hexokinase-like 1 protein	20.4185	20.1818	19.8562	20.579	20.0535	20.4695	20.4675	19.9915	20.0757	20.2914	20.0657	20.3259	20.0889	20.33	20.4085	20.5881	sp|Q9FZG4|HXKL1_ARATH	IPR001312 (Hexokinase)	GO:0005524 (ATP binding), GO:0005975 (carbohydrate metabolic process), GO:0016773 (phosphotransferase activity, alcohol group as acceptor)	2	2	2	6.3	6.3	6.3	34.462	0.0094925	1.6542	39672000	8	Niben101Ctg15404g00003.1;Niben101Ctg15681g00001.1	Niben101Ctg15404g00003.1;Niben101Ctg15681g00001.1	43
Inorganic pyrophosphatase	22.6866	22.6054	22.5861	22.4343	22.5711	22.4958	22.3532	NaN	22.5174	22.395	22.3717	21.9975	22.2808	22.4091	NaN	22.3865	sp|Q6FRB7|IPYR_CANGA	IPR008162 (Inorganic pyrophosphatase)	GO:0000287 (magnesium ion binding), GO:0004427 (inorganic diphosphatase activity), GO:0005737 (cytoplasm), GO:0006796 (phosphate-containing compound metabolic process)	2	1	1	34.8	16.7	16.7	7.3504	0.015986	1.5314	167530000	6	Niben101Ctg15435g00001.1	Niben101Ctg15435g00001.1	44
Prolyl-tRNA synthetase associated domain-containing protein 1	20.2632	19.5856	19.828	20.0036	19.8976	19.8551	19.7505	19.8702	19.9604	20.0641	NaN	NaN	19.7989	NaN	NaN	19.8985	sp|Q6NRL0|PRXD1_XENLA	IPR007214 (YbaK/aminoacyl-tRNA synthetase-associated domain)	GO:0002161 (aminoacyl-tRNA editing activity)	1	1	1	6.8	6.8	6.8	16.427	0.011918	1.5974	26099000	8	Niben101Ctg15507g00001.1	Niben101Ctg15507g00001.1	45
30S rib S21 [Morus notabilis];30S ribosomal protein S21	19.8865	NaN	20.4213	20.2016	19.8086	20.1711	19.9445	20.4227	19.4091	19.7819	NaN	NaN	20.2138	NaN	NaN	NaN	ref|XP_010111583.1|;sp|C0QTB8|RS21_PERMH;sp|Q8DMS3|RS21_THEEB	IPR001911 (Ribosomal protein S21)	GO:0003735 (structural constituent of ribosome), GO:0005840 (ribosome), GO:0006412 (translation)	2	2	2	36.1	36.1	36.1	8.6325	0.0012761	2.4415	23894000	7	Niben101Scf13057g00002.1;Niben101Ctg15519g00001.1;Niben101Ctg16216g00002.1;Niben101Scf00109g08006.1	Niben101Scf13057g00002.1;Niben101Ctg15519g00001.1;Niben101Ctg16216g00002.1;Niben101Scf00109g08006.1	46
Pyridoxal biosynthesis lyase PdxS	22.1151	22.0499	21.709	21.9028	21.3222	21.1268	21.2885	21.1215	21.0932	21.2677	21.0315	21.1645	21.8328	21.0105	20.5548	20.972	sp|B8I363|PDXS_CLOCE	IPR001852 (Pyridoxine biosynthesis protein), IPR013785 (Aldolase-type TIM barrel)	GO:0003824 (catalytic activity), GO:0008152 (metabolic process), GO:0042823 (pyridoxal phosphate biosynthetic process)	2	2	2	18.4	18.4	18.4	16.593	0	22.276	96445000	17	Niben101Ctg16024g00004.1	Niben101Ctg16024g00004.1	47
Sulfate adenylyltransferase	20.6601	20.6001	19.9944	20.3743	20.5047	20.6793	20.5643	NaN	NaN	20.3948	20.9026	NaN	20.7528	21.0759	NaN	NaN	sp|B8D0S5|SAT_HALOH;sp|Q67QB5|SAT_SYMTH	IPR002650 (Sulphate adenylyltransferase), IPR014729 (Rossmann-like alpha/beta/alpha sandwich fold), IPR015947 (PUA-like domain)	GO:0000103 (sulfate assimilation), GO:0004781 (sulfate adenylyltransferase (ATP) activity)	5	1	1	14.9	2.7	2.7	36.818	0.049165	1.0946	37314000	6	Niben101Ctg16053g00004.1;Niben101Scf06205g02014.1	Niben101Ctg16053g00004.1;Niben101Scf06205g02014.1	48
Aquaporin-like superfamily protein LENGTH=285	21.2101	21.3499	21.8502	21.218	21.7183	21.7672	21.9114	21.4915	21.5984	21.546	21.8893	22.2982	21.723	21.7959	21.6708	21.5725	AT2G37180.1	IPR000425 (Major intrinsic protein), IPR023271 (Aquaporin-like)	GO:0005215 (transporter activity), GO:0006810 (transport), GO:0016020 (membrane)	1	1	1	6.9	6.9	6.9	19.953	0.00044623	2.7938	97943000	16	Niben101Ctg16098g00002.1;Niben101Scf01337g01002.1	Niben101Ctg16098g00002.1;Niben101Scf01337g01002.1	49
Histone-lysine N-methyltransferase 2A	20.3756	20.5091	20.4232	20.2634	20.784	20.3555	20.4944	20.1291	20.6254	20.3397	21.1043	20.6151	20.6641	20.679	20.7049	NaN	sp|P55200|KMT2A_MOUSE;sp|Q03164|KMT2A_HUMAN	IPR001214 (SET domain), IPR003105 (SRA-YDG), IPR003616 (Post-SET domain), IPR007728 (Pre-SET domain), IPR015947 (PUA-like domain), IPR025794 (Histone H3-K9 methyltransferase, plant)	GO:0005515 (protein binding), GO:0005634 (nucleus), GO:0008270 (zinc ion binding), GO:0016571 (histone methylation), GO:0018024 (histone-lysine N-methyltransferase activity), GO:0034968 (histone lysine methylation), GO:0042393 (histone binding)	2	2	2	5	5	5	44.83	0.0012755	2.4408	46186000	13	Niben101Scf12382g00017.1;Niben101Ctg16210g00009.1	Niben101Scf12382g00017.1;Niben101Ctg16210g00009.1	50
deleted in split hand/splt foot protein 1 [Ipomoea batatas]	21.4668	20.6119	20.3369	20.4639	21.1113	21.321	21.3072	20.5885	20.3769	20.6326	20.7943	20.7649	20.7959	20.1423	20.2226	20.1067	gb|ADB03785.1|	IPR007834 (DSS1/SEM1)		1	1	1	17.6	17.6	17.6	8.9753	0.024983	1.3426	60699000	7	Niben101Ctg16253g00002.1	Niben101Ctg16253g00002.1	51
Chlorophyll a-b binding protein 16, chloroplastic;"Chlorophyll a-b binding protein 40, chloroplastic";"Chlorophyll a-b binding protein 50, chloroplastic";"Chlorophyll a-b binding protein 7, chloroplastic"	29.5676	29.8325	29.8684	29.7671	29.6674	29.7077	29.6559	29.7875	29.8064	29.7936	30.2109	30.3778	30.2269	29.5842	29.8963	29.7811	sp|P27491|CB27_TOBAC;sp|P27492|CB21_TOBAC;sp|P27495|CB24_TOBAC;sp|P27496|CB25_TOBAC	IPR022796 (Chlorophyll A-B binding protein), IPR023329 (Chlorophyll a/b binding protein domain)	GO:0009765 (photosynthesis, light harvesting), GO:0016020 (membrane)	11	4	0	62.5	11.2	0	28.311	0	79.612	27959000000	211	Niben101Ctg16374g00003.1;Niben101Scf34696g00003.1;Niben101Scf01160g01003.1;Niben101Scf00607g03013.1;Niben101Scf03961g00004.1;Niben101Ctg16210g00008.1;Niben101Ctg13927g00002.1;Niben101Scf01020g01002.1;Niben101Ctg16210g00007.1;Niben101Scf12382g00010.1	Niben101Ctg16374g00003.1;Niben101Scf34696g00003.1;Niben101Scf01160g01003.1;Niben101Scf00607g03013.1;Niben101Scf03961g00004.1	52
Histone H2A;Histone H2A.1;Histone H2A.J	22.4817	22.6085	22.5864	22.3282	22.2233	22.0462	22.3404	22.6161	23.0373	22.6037	22.1529	21.4609	21.7149	22.8068	23.2365	NaN	sp|A3LZZ0|H2A1_PICST;sp|P25469|H2A1_SOLLC;sp|P40282|H2A_PLAFA;sp|Q4HTT1|H2A_GIBZE;sp|Q4R3X5|H2AJ_MACFA;sp|Q8X132|H2A_NEUCR	IPR009072 (Histone-fold)	GO:0000786 (nucleosome), GO:0003677 (DNA binding), GO:0005634 (nucleus), GO:0046982 (protein heterodimerization activity)	3	2	2	34.6	27.8	27.8	13.89	0	4.2423	147180000	3	Niben101Scf06332g00010.1;Niben101Scf04528g13017.1;Niben101Scf04528g13006.1;Niben101Scf03471g01013.1;Niben101Scf00858g00009.1;Niben101Ctg16374g00011.1;Niben101Scf10940g04024.1;Niben101Scf01372g09016.1;Niben101Scf05962g04009.1;Niben101Scf00247g03007.1	Niben101Scf06332g00010.1;Niben101Scf04528g13017.1;Niben101Scf04528g13006.1;Niben101Scf03471g01013.1;Niben101Scf00858g00009.1;Niben101Ctg16374g00011.1;Niben101Scf10940g04024.1;Niben101Scf01372g09016.1;Niben101Scf05962g04009.1;Niben101Scf00247g03007.1	53
ATP-dependent zinc metalloprotease FtsH;ATP-dependent zinc metalloprotease FtsH 2	20.6669	20.1904	20.4739	20.6006	19.4643	20.4542	20.5981	20.6552	20.8781	20.8461	20.4694	20.9268	21.0904	20.693	21.3472	NaN	sp|B2UMY1|FTSH_AKKM8;sp|B9L3S8|FTSH2_THERP	IPR000642 (Peptidase M41), IPR003959 (ATPase, AAA-type, core), IPR027417 (P-loop containing nucleoside triphosphate hydrolase)	GO:0004222 (metalloendopeptidase activity), GO:0005524 (ATP binding), GO:0006508 (proteolysis)	3	3	3	3.6	3.6	3.6	100.45	0	3.4411	47940000	11	Niben101Scf00013g03001.1;Niben101Scf00978g02010.1	Niben101Scf00013g03001.1;Niben101Scf00978g02010.1	55
60S ribosomal protein L21-2	25.5555	25.3609	25.4787	25.3759	25.5144	25.6409	25.762	25.4175	25.2525	25.329	25.545	25.3708	25.1723	25.4404	25.4469	25.3868	sp|Q9FDZ9|RL212_ARATH	IPR001147 (Ribosomal protein L21e)	GO:0003735 (structural constituent of ribosome), GO:0005622 (intracellular), GO:0005840 (ribosome), GO:0006412 (translation)	5	5	2	37.5	37.5	20	22.73	0	20.882	1476000000	50	Niben101Scf00015g01003.1;Niben101Scf02927g09007.1;Niben101Scf05132g02006.1	Niben101Scf00015g01003.1;Niben101Scf02927g09007.1	56
50S ribosomal protein L21	24.9608	25.0009	25.0994	25.1149	25.1054	25.0958	24.9794	25.2543	25.006	25.0944	25.1426	25.0387	24.7393	25.3967	25.1707	25.1444	sp|A9IM54|RL21_BART1;sp|Q6G508|RL21_BARHE	IPR028909 (Ribosomal protein L21-like)	GO:0003723 (RNA binding), GO:0003735 (structural constituent of ribosome), GO:0005622 (intracellular), GO:0005840 (ribosome), GO:0006412 (translation)	4	4	4	28.5	28.5	28.5	23.462	0	59.081	1066900000	59	Niben101Scf00016g04007.1;Niben101Scf04216g07016.1	Niben101Scf00016g04007.1;Niben101Scf04216g07016.1	57
Proteasome subunit beta 1	22.3557	22.0532	22.374	22.0615	22.658	22.4492	22.4199	22.461	22.5647	22.0734	22.4591	22.5692	22.122	22.7198	22.4482	22.432	sp|A1RWY6|PSB1_THEPD	IPR001353 (Proteasome, subunit alpha/beta), IPR029055 (Nucleophile aminohydrolases, N-terminal)	GO:0004175 (endopeptidase activity), GO:0004298 (threonine-type endopeptidase activity), GO:0005839 (proteasome core complex), GO:0051603 (proteolysis involved in cellular protein catabolic process)	3	3	1	17.3	17.3	5.3	24.074	0	17.81	169660000	27	Niben101Scf00017g00005.1	Niben101Scf00017g00005.1	58
S-adenosyl-L-methionine-dependent methyltransferases superfamily protein LENGTH=829	22.8607	22.2748	23.1471	22.406	22.7856	23.0996	22.7494	22.0829	22.4303	22.6674	22.1925	21.5965	22.3537	22.4358	22.1284	22.2845	AT5G64030.1	IPR004159 (Putative S-adenosyl-L-methionine-dependent methyltransferase), IPR029063 (S-adenosyl-L-methionine-dependent methyltransferase)	GO:0008168 (methyltransferase activity)	7	7	5	10.3	10.3	7.2	89.941	0	7.8641	219130000	25	Niben101Scf05062g02001.1;Niben101Scf00017g03003.1	Niben101Scf05062g02001.1;Niben101Scf00017g03003.1	59
4-hydroxy-tetrahydrodipicolinate synthase	NaN	NaN	NaN	20.3778	20.3007	NaN	NaN	NaN	NaN	NaN	20.088	NaN	NaN	NaN	NaN	NaN	sp|Q48LD5|DAPA_PSE14	IPR002220 (DapA-like), IPR013785 (Aldolase-type TIM barrel)	GO:0003824 (catalytic activity), GO:0008152 (metabolic process), GO:0008840 (4-hydroxy-tetrahydrodipicolinate synthase), GO:0009089 (lysine biosynthetic process via diaminopimelate), GO:0016829 (lyase activity)	2	2	2	5.3	5.3	5.3	39.634	0.030825	1.2965	12474000	2	Niben101Scf00017g04017.1	Niben101Scf00017g04017.1	60
Transmembrane emp24 domain-containing protein 10	20.164	NaN	NaN	20.3974	NaN	NaN	20.6185	20.2075	NaN	20.4151	20.5097	20.6167	20.6351	NaN	20.8642	NaN	sp|P49755|TMEDA_HUMAN	IPR015720 (TMP21-related)	GO:0006810 (transport), GO:0016021 (integral component of membrane)	1	1	1	5.2	5.2	5.2	24.176	0.0088988	1.7039	24900000	8	Niben101Scf00021g00004.1	Niben101Scf00021g00004.1	61
expressed protein [Oryza sativa Japonica Group]	22.6524	22.6046	22.7987	22.7713	22.0862	23.0171	21.9091	22.6443	22.0789	22.3425	21.1204	20.5219	22.1787	23.577	22.681	22.5305	gb|ABF94264.1|			4	4	4	16.7	16.7	16.7	29.842	0	5.1506	166770000	16	Niben101Scf00022g06009.1	Niben101Scf00022g06009.1	62
F-box/LRR-repeat protein 20	NaN	NaN	NaN	NaN	24.8596	24.8027	24.9078	NaN	NaN	NaN	24.7417	25.0331	NaN	NaN	NaN	NaN	sp|Q58DG6|FXL20_BOVIN	IPR006553 (Leucine-rich repeat, cysteine-containing subtype)		1	1	1	0.9	0.9	0.9	95.57	0.02628	1.3318	355880000	6	Niben101Scf00022g09008.1	Niben101Scf00022g09008.1	63
zinc ion binding LENGTH=1259	NaN	NaN	NaN	NaN	NaN	NaN	NaN	NaN	NaN	NaN	NaN	NaN	NaN	NaN	NaN	NaN	AT1G74770.1			1	1	1	8.6	8.6	8.6	14.899	0.047589	1.1125	0	1	Niben101Scf00024g03002.1	Niben101Scf00024g03002.1	64
ATPase 7, plasma membrane-type;Calcium-transporting ATPase;Plasma membrane ATPase;Plasma membrane ATPase 4	25.094	25.374	25.3703	25.4351	25.3336	25.3889	25.3817	25.3059	25.2862	25.2205	25.5599	25.5876	25.4744	25.3824	25.4334	25.3262	sp|P37278|ATCL_SYNE7;sp|P83970|PMA1_WHEAT;sp|Q03194|PMA4_NICPL;sp|Q9LY32|PMA7_ARATH	IPR001757 (P-type ATPase), IPR004014 (Cation-transporting P-type ATPase, N-terminal), IPR023298 (P-type ATPase, transmembrane domain);"IPR001757 (P-type ATPase), IPR004014 (Cation-transporting P-type ATPase, N-terminal), IPR023298 (P-type ATPase, transmembrane domain), IPR023299 (P-type ATPase, cytoplasmic domain N)";"IPR001757 (P-type ATPase), IPR023214 (HAD-like domain), IPR023298 (P-type ATPas…	GO:0000166 (nucleotide binding), GO:0005388 (calcium-transporting ATPase activity), GO:0005524 (ATP binding), GO:0016020 (membrane), GO:0016021 (integral component of membrane), GO:0046872 (metal ion binding), GO:0070588 (calcium ion transmembrane transport);"GO:0000166 (nucleotide binding), GO:0016021 (integral component of membrane), GO:0046872 (metal ion binding)"	7	5	5	22.3	16.2	16.2	59.844	0	45.583	1263500000	80	Niben101Scf00024g04006.1;Niben101Ctg12629g00003.1;Niben101Scf23241g00002.1;Niben101Scf03927g01003.1	Niben101Scf00024g04006.1	65
Pentatricopeptide repeat-containing protein	NaN	NaN	NaN	NaN	NaN	22.0949	NaN	22.2343	NaN	22.085	21.082	NaN	NaN	22.5558	22.5701	22.4665	sp|Q9M907|PP217_ARATH	IPR002625 (Smr protein/MutS2 C-terminal), IPR002885 (Pentatricopeptide repeat), IPR011990 (Tetratricopeptide-like helical domain)	GO:0005515 (protein binding)	1	1	1	1.4	1.4	1.4	95.151	0.042445	1.1587	46224000	2	Niben101Scf09365g00010.1;Niben101Scf00024g04032.1	Niben101Scf09365g00010.1;Niben101Scf00024g04032.1	66
50S ribosomal protein L14	24.4235	24.3846	24.6369	24.2455	23.5272	24.1966	24.2122	24.0554	24.1547	24.0457	24.1279	23.8895	24.1867	23.7693	23.9968	23.9901	sp|Q110B7|RL14_TRIEI	IPR000218 (Ribosomal protein L14b/L23e), IPR023571 (Ribosomal protein L14 domain)	GO:0003735 (structural constituent of ribosome), GO:0005840 (ribosome), GO:0006412 (translation)	3	3	2	49.3	49.3	32	8.4768	0	25.159	636500000	23	Niben101Scf00028g03009.1	Niben101Scf00028g03009.1	67
ATP synthase gamma chain	25.3188	25.3119	25.2877	25.2165	25.4407	25.4646	25.4149	25.2554	25.3346	25.2474	25.5024	25.6026	25.5561	25.4207	25.2744	25.3644	sp|Q07UZ4|ATPG_RHOP5;sp|Q6NDD1|ATPG_RHOPA	IPR000131 (ATPase, F1 complex, gamma subunit), IPR023632 (ATPase, F1 complex, gamma subunit conserved site), IPR023633 (ATPase, F1 complex, gamma subunit domain)	GO:0015986 (ATP synthesis coupled proton transport), GO:0045261 (proton-transporting ATP synthase complex, catalytic core F(1)), GO:0046933 (proton-transporting ATP synthase activity, rotational mechanism), GO:0046961 (proton-transporting ATPase activity, rotational mechanism)	8	8	1	25.2	25.2	3.1	35.28	0	115.39	1319700000	106	Niben101Scf02750g03012.1;Niben101Scf00033g01001.1	Niben101Scf02750g03012.1;Niben101Scf00033g01001.1	70
LETM1 and EF-hand domain-containing protein 1, mitochondrial	20.7097	20.6869	20.9243	20.4527	20.7986	20.9829	20.3072	20.9605	21.0889	21.0009	20.7909	20.8898	20.9735	20.6613	NaN	21.327	sp|Q5ZK33|LETM1_CHICK	IPR011685 (LETM1-like), IPR011992 (EF-hand domain pair)	GO:0005509 (calcium ion binding)	2	2	2	3.8	3.8	3.8	83.04	0.0068729	1.8444	49041000	3	Niben101Scf05721g01002.1;Niben101Scf00035g01012.1;Niben101Scf26564g00004.1	Niben101Scf05721g01002.1;Niben101Scf00035g01012.1;Niben101Scf26564g00004.1	71
Rhodanese-like domain-containing protein 9, chloroplastic	22.0076	22.5969	21.9627	22.1839	22.163	NaN	22.1419	22.5201	22.5336	22.2514	21.4485	NaN	NaN	22.6476	22.0886	22.1259	sp|O48529|STR9_ARATH	IPR001763 (Rhodanese-like domain)		4	1	1	27.7	13.6	13.6	23.881	0	16.341	110560000	13	Niben101Scf00037g01005.1	Niben101Scf00037g01005.1	72
stress regulated protein [Medicago truncatula]	NaN	NaN	NaN	NaN	NaN	NaN	NaN	NaN	NaN	NaN	NaN	24.0732	NaN	NaN	NaN	NaN	gb|KEH24534.1|			1	1	1	2.6	2.6	2.6	34.118	0.043766	1.1414	26587000	1	Niben101Scf00043g03003.1	Niben101Scf00043g03003.1	74
Pentatricopeptide repeat-containing protein	19.639	19.7978	NaN	19.7537	19.7396	19.8419	19.9898	19.5926	NaN	NaN	19.8663	NaN	NaN	NaN	NaN	NaN	sp|Q9T0D6|PP306_ARATH;sp|Q9ZVX5|PP156_ARATH	IPR002885 (Pentatricopeptide repeat)		1	1	1	2.9	2.9	2.9	50.078	0.0054306	1.9159	18066000	3	Niben101Scf05230g00001.1;Niben101Scf00046g04007.1	Niben101Scf05230g00001.1;Niben101Scf00046g04007.1	76
Dehydrogenase/reductase SDR family member 7B	20.7326	20.8025	20.6564	20.6254	21.0996	20.9515	20.9128	20.5914	20.8645	20.8103	20.87	20.925	20.9927	20.9226	20.9267	20.8143	sp|Q3T0R4|DRS7B_BOVIN	IPR002347 (Glucose/ribitol dehydrogenase)	GO:0008152 (metabolic process), GO:0016491 (oxidoreductase activity)	2	2	2	5	5	5	35.936	0.013914	1.5443	56111000	7	Niben101Scf03444g03013.1;Niben101Scf00046g07016.1	Niben101Scf03444g03013.1;Niben101Scf00046g07016.1	77
Phosphoglucan, water dikinase, chloroplastic	NaN	21.4195	21.5906	21.5161	21.7133	22.4102	21.7519	22.0148	21.8786	21.9387	21.9839	22.0224	NaN	22.1424	21.9484	21.9209	sp|Q6ZY51|PWD_ARATH			6	1	1	15.4	2.5	2.5	52.179	0.0054243	1.9154	101090000	9	Niben101Scf00047g02014.1	Niben101Scf00047g02014.1	78
Polyadenylate-binding protein;Polyadenylate-binding protein 1;Polyadenylate-binding protein 5;Polyadenylate-binding protein 8	22.4556	22.2427	22.3196	22.4708	22.7961	22.3065	22.6172	21.3638	20.7346	21.6958	NaN	20.4566	NaN	20.5669	NaN	NaN	sp|P21187|PABP_DROME;sp|Q05196|PABP5_ARATH;sp|Q5R8F7|PABP1_PONAB;sp|Q9FXA2|PABP8_ARATH	IPR012677 (Nucleotide-binding alpha-beta plait domain)	GO:0000166 (nucleotide binding), GO:0003676 (nucleic acid binding)	5	2	2	12.1	5.7	5.7	46.428	0	3.641	164400000	22	Niben101Scf00051g00011.1;Niben101Scf00083g02014.1;Niben101Scf38001g00001.1;Niben101Scf03104g03018.1	Niben101Scf00051g00011.1;Niben101Scf00083g02014.1;Niben101Scf38001g00001.1;Niben101Scf03104g03018.1	79
Iron-sulfur cluster assembly protein SufB [Richelia intracellularis] emb|CCH68427.1| Iron-sulfur cluster assembly protein SufB [Richelia intracellularis HH01]	23.1509	23.1295	23.1391	23.1704	22.9787	22.5656	22.7959	23.0831	22.9964	23.1281	22.452	22.5234	22.5595	23.1874	22.9577	22.9753	ref|WP_008236070.1|	IPR000825 (SUF system FeS cluster assembly, SufBD)	GO:0016226 (iron-sulfur cluster assembly)	7	7	2	14.3	14.3	3.8	61.16	0	17.518	264780000	45	Niben101Scf00083g02013.1;Niben101Scf00051g01009.1	Niben101Scf00083g02013.1;Niben101Scf00051g01009.1	80
5-methyltetrahydropteroyltriglutamate--homocysteine methyltransferase	25.6728	25.5041	25.4226	25.2685	25.5456	25.6179	25.5739	25.4954	25.4744	25.4422	25.1623	24.9985	24.9521	25.5107	25.5209	25.1297	sp|A4XSY1|METE_PSEMY;sp|Q0K0V6|METE_CUPNH;sp|Q21N29|METE_SACD2;sp|Q7WKM7|METE_BORBR;sp|Q8XS05|METE_RALSO;sp|Q9AAW1|METE_CAUCR	IPR002629 (Cobalamin-independent methionine synthase MetE, C-terminal/archaeal);"IPR002629 (Cobalamin-independent methionine synthase MetE, C-terminal/archaeal), IPR013215 (Cobalamin-independent methionine synthase MetE, N-terminal)";IPR006276 (Cobalamin-independent methionine synthase)	GO:0003871 (5-methyltetrahydropteroyltriglutamate-homocysteine S-methyltransferase activity), GO:0008270 (zinc ion binding), GO:0008652 (cellular amino acid biosynthetic process), GO:0009086 (methionine biosynthetic process);"GO:0003871 (5-methyltetrahydropteroyltriglutamate-homocysteine S-methyltransferase activity), GO:0008270 (zinc ion binding), GO:0009086 (methionine biosynthetic process)"	29	4	2	46.7	6	3.2	83.327	0	23.495	1420500000	61	Niben101Scf00054g01013.1;Niben101Scf10678g00010.1;Niben101Ctg06395g00002.1;Niben101Scf06004g00013.1;Niben101Scf10678g00013.1;Niben101Scf10678g00011.1;REV__tr|Q7CXP8|Q7CXP8_AGRFCMethyl-acceptingchemotaxisproteinOS=Agrobacteriumfabrum(strainC58/ATCC33970)OX=176299GN=mcpAPE=4SV=2	Niben101Scf00054g01013.1	82
Plastocyanin	23.3233	22.5826	22.4385	22.4676	23.2486	22.9777	23.1058	24.0694	23.979	23.8125	21.8601	21.5478	21.797	22.3114	22.3411	22.2495	sp|P00297|PLAS_SOLCR	IPR001235 (Blue (type 1) copper protein, plastocyanin-type), IPR028871 (Blue (type 1) copper protein, binding site)	GO:0005507 (copper ion binding), GO:0009055 (electron carrier activity)	3	1	1	38.9	14.4	14.4	17.012	0	16.113	254060000	24	Niben101Scf00057g00027.1	Niben101Scf00057g00027.1	83
cytokinesis protein, partial [Polypodium glycyrrhiza];TPA: hypothetical protein ZEAMMB73_375277 [Zea mays]	18.9219	18.9803	18.7201	19.1171	19.3356	19.1093	19.2564	19.2571	19.3792	NaN	19.6263	19.3179	NaN	NaN	NaN	NaN	gb|AGZ88227.1|;tpg|DAA39002.1|	IPR016024 (Armadillo-type fold)	GO:0005488 (binding)	2	2	2	2.1	2.1	2.1	129.42	0.0039093	1.9541	13870000	4	Niben101Scf00058g00001.1;Niben101Scf04968g00011.1	Niben101Scf00058g00001.1;Niben101Scf04968g00011.1	84
Pyruvate, phosphate dikinase 2	NaN	20.0141	NaN	NaN	NaN	20.0961	19.0508	20.4739	NaN	19.4069	19.937	21.4306	NaN	20.0729	20.1507	20.1734	sp|Q75KR1|PPDK2_ORYSJ	IPR010121 (Pyruvate, phosphate dikinase), IPR015813 (Pyruvate/Phosphoenolpyruvate kinase-like domain)	GO:0003824 (catalytic activity), GO:0005524 (ATP binding), GO:0006090 (pyruvate metabolic process), GO:0016301 (kinase activity), GO:0016310 (phosphorylation), GO:0016772 (transferase activity, transferring phosphorus-containing groups), GO:0050242 (pyruvate, phosphate dikinase activity)	3	3	3	3.7	3.7	3.7	92.148	0	3.1585	19188000	4	Niben101Scf00058g02009.1;Niben101Scf00621g05002.1	Niben101Scf00058g02009.1;Niben101Scf00621g05002.1	85
Tetratricopeptide repeat (TPR)-like superfamily protein LENGTH=340	NaN	21.2412	NaN	NaN	21.4609	NaN	NaN	21.4647	21.5945	21.0648	21.3046	NaN	NaN	NaN	21.184	20.9401	AT3G53560.1	IPR011990 (Tetratricopeptide-like helical domain)	GO:0005515 (protein binding)	6	1	1	17.1	4.8	4.8	40.073	0.0078888	1.7724	29347000	6	Niben101Scf00059g04016.1	Niben101Scf00059g04016.1	86
diaminopimelate epimerase family protein LENGTH=362	22.1246	21.9616	22.0157	22.0106	22.2801	22.1101	22.1483	21.8747	22.0743	22.1524	22.0561	22.3748	22.0344	20.7374	NaN	22.3608	AT3G53580.1	IPR001653 (Diaminopimelate epimerase, DapF)	GO:0005737 (cytoplasm), GO:0008837 (diaminopimelate epimerase activity), GO:0009089 (lysine biosynthetic process via diaminopimelate);"GO:0008837 (diaminopimelate epimerase activity), GO:0009089 (lysine biosynthetic process via diaminopimelate)"	2	1	1	6.5	4.1	4.1	40.239	0.012922	1.5773	132910000	7	Niben101Scf00059g04019.1;Niben101Scf01444g02020.1;Niben101Scf06847g00002.1	Niben101Scf00059g04019.1;Niben101Scf01444g02020.1;Niben101Scf06847g00002.1	87
Dynamin-related protein 3A	19.9226	19.2659	19.1957	19.0046	NaN	18.9967	NaN	19.3905	19.1734	19.4904	19.2446	19.0573	19.2492	19.3129	19.5711	19.2103	sp|Q8S944|DRP3A_ARATH	IPR000375 (Dynamin central domain), IPR001401 (Dynamin, GTPase domain), IPR020850 (GTPase effector domain, GED), IPR022812 (Dynamin superfamily), IPR027417 (P-loop containing nucleoside triphosphate hydrolase)	GO:0003924 (GTPase activity), GO:0005525 (GTP binding)	2	1	1	2.8	1.5	1.5	83.458	0.013899	1.5426	17456000	3	Niben101Scf00062g00001.1	Niben101Scf00062g00001.1	88
Methylmalonate-semialdehyde dehydrogenase [acylating], mitochondrial;Aldehyde dehydrogenase family 9 member A1-B;Methylmalonate-semialdehyde dehydrogenase [acylating]	22.087	21.7628	21.6627	21.7545	21.998	21.9756	NaN	22.0785	21.8884	21.7131	22.4486	22.1993	22.3522	21.5631	21.8269	21.9472	sp|P28810|MMSA_PSEAE;sp|Q0WM29|MMSA_ARATH;sp|Q802W2|A9A1B_DANRE	IPR010061 (Methylmalonate-semialdehyde dehydrogenase), IPR016161 (Aldehyde/histidinol dehydrogenase);IPR010061 (Methylmalonate-semialdehyde dehydrogenase)	GO:0004491 (methylmalonate-semialdehyde dehydrogenase (acylating) activity), GO:0008152 (metabolic process), GO:0016491 (oxidoreductase activity), GO:0016620 (oxidoreductase activity, acting on the aldehyde or oxo group of donors, NAD or NADP as acceptor), GO:0055114 (oxidation-reduction process);"GO:0004491 (methylmalonate-semialdehyde dehydrogenase (acylating) activity), GO:0055114 (oxidation-r…	4	4	4	9.5	9.5	9.5	56.83	0	4.6849	109260000	19	Niben101Scf00062g01026.1;Niben101Scf10085g01002.1;Niben101Scf10085g01006.1;Niben101Scf00062g01027.1	Niben101Scf00062g01026.1;Niben101Scf10085g01002.1	89
Eukaryotic translation initiation factor 5A-1;Eukaryotic translation initiation factor 5A-2	20.8935	20.8593	20.7908	20.8675	20.8906	20.7844	20.9565	20.5101	20.7084	21.0307	20.9254	20.6637	20.4678	20.9493	20.729	NaN	sp|P24922|IF5A2_NICPL;sp|P69039|IF5A1_NICPL	IPR001884 (Translation elongation factor IF5A)	GO:0003723 (RNA binding), GO:0003746 (translation elongation factor activity), GO:0006452 (translational frameshifting), GO:0043022 (ribosome binding), GO:0045901 (positive regulation of translational elongation), GO:0045905 (positive regulation of translational termination)	8	1	1	55.3	10.1	10.1	17.37	0	3.3101	54487000	5	Niben101Scf00063g03007.1;Niben101Scf00574g03004.1	Niben101Scf00063g03007.1;Niben101Scf00574g03004.1	90
Formin-like protein 20	NaN	NaN	22.0159	NaN	NaN	21.7967	NaN	NaN	NaN	NaN	NaN	NaN	NaN	NaN	NaN	NaN	sp|Q9FLQ7|FH20_ARATH	IPR000008 (C2 domain), IPR015425 (Formin, FH2 domain), IPR027643 (Formin-like family, plant), IPR029021 (Protein-tyrosine phosphatase-like)	GO:0005515 (protein binding), GO:0005884 (actin filament), GO:0045010 (actin nucleation)	2	2	2	2	2	2	141.36	0.042236	1.163	20233000	2	Niben101Scf00063g04015.1;Niben101Scf05928g01003.1	Niben101Scf00063g04015.1;Niben101Scf05928g01003.1	91
Receptor-like protein kinase	21.0963	21.383	NaN	21.3323	21.529	21.3306	NaN	21.3603	21.484	NaN	21.182	21.3102	21.11	NaN	21.2011	NaN	sp|Q9LIG2|RLK6_ARATH	IPR011009 (Protein kinase-like domain), IPR013320 (Concanavalin A-like lectin/glucanase domain), IPR024788 (Malectin-like carbohydrate-binding domain);IPR011009 (Protein kinase-like domain)	GO:0004672 (protein kinase activity), GO:0004674 (protein serine/threonine kinase activity), GO:0005524 (ATP binding), GO:0006468 (protein phosphorylation), GO:0016772 (transferase activity, transferring phosphorus-containing groups);"GO:0016772 (transferase activity, transferring phosphorus-containing groups)"	2	2	1	2.4	2.4	0.9	94.196	0.032013	1.2795	51670000	3	Niben101Scf00063g05010.1;Niben101Scf05928g00006.1;Niben101Scf01956g03007.1;Niben101Scf01992g01013.1;Niben101Scf04861g00003.1;Niben101Scf00687g08007.1;Niben101Scf07442g01027.1;Niben101Scf02441g04008.1;Niben101Scf03905g01001.1;Niben101Scf01025g13013.1;Niben101Scf05300g01006.1;Niben101Ctg04240g00002.1;Niben101Scf01061g08039.1;Niben101Scf03407g02009.1;Niben101Scf01976g00011.1;Niben101Scf02712g00006.1…	Niben101Scf00063g05010.1;Niben101Scf05928g00006.1;Niben101Scf01956g03007.1;Niben101Scf01992g01013.1;Niben101Scf04861g00003.1;Niben101Scf00687g08007.1;Niben101Scf07442g01027.1;Niben101Scf02441g04008.1;Niben101Scf03905g01001.1;Niben101Scf01025g13013.1;Niben101Scf05300g01006.1;Niben101Ctg04240g00002.1;Niben101Scf01061g08039.1;Niben101Scf03407g02009.1;Niben101Scf01976g00011.1;Niben101Scf02712g00006.1…	92
Vesicle transport v-SNARE 13	21.9328	21.9655	21.7765	21.8137	22.0927	21.9315	22.0122	22.1146	21.9716	22.0459	22.2432	NaN	22.3932	22.238	NaN	22.1946	sp|Q9LVP9|VTI13_ARATH	IPR007705 (Vesicle transport v-SNARE, N-terminal), IPR010989 (t-SNARE)	GO:0005515 (protein binding), GO:0006886 (intracellular protein transport), GO:0016020 (membrane), GO:0016192 (vesicle-mediated transport);"GO:0006886 (intracellular protein transport), GO:0016020 (membrane), GO:0016192 (vesicle-mediated transport)"	1	1	1	5.7	5.7	5.7	21.861	0.013271	1.571	115690000	4	Niben101Scf07231g02010.1;Niben101Scf17651g00002.1;Niben101Scf11469g00016.1;Niben101Scf00063g06032.1	Niben101Scf07231g02010.1;Niben101Scf17651g00002.1;Niben101Scf11469g00016.1;Niben101Scf00063g06032.1	93
Ribulose-phosphate 3-epimerase	26.2823	26.4241	26.4193	26.4292	26.4176	26.1868	26.226	26.2537	26.2387	26.2758	26.2059	26.1159	26.155	26.3977	26.2508	26.3202	sp|P74061|RPE_SYNY3	IPR000056 (Ribulose-phosphate 3-epimerase-like), IPR013785 (Aldolase-type TIM barrel)	GO:0003824 (catalytic activity), GO:0005975 (carbohydrate metabolic process), GO:0008152 (metabolic process), GO:0016857 (racemase and epimerase activity, acting on carbohydrates and derivatives)	4	4	1	22.8	22.8	6.6	32.489	0	170.32	2535000000	112	Niben101Scf00063g06042.1	Niben101Scf00063g06042.1	94
Chlorophyll a-b binding protein 4, chloroplastic;"Chlorophyll a-b binding protein P4, chloroplastic"	23.4525	24.4319	23.7924	24.2154	23.5907	23.6802	23.7804	24.4332	24.8378	24.6587	23.671	22.9306	23.3832	25.3083	24.8132	24.9832	sp|P27521|CA4_ARATH;sp|Q9SQL2|CB24_PEA	IPR022796 (Chlorophyll A-B binding protein), IPR023329 (Chlorophyll a/b binding protein domain)	GO:0009765 (photosynthesis, light harvesting), GO:0016020 (membrane)	2	1	1	21.3	14.9	14.9	21.025	0	10.394	516190000	25	Niben101Scf00063g10004.1;Niben101Scf06249g05016.1;Niben101Scf00063g10008.1	Niben101Scf00063g10004.1;Niben101Scf06249g05016.1;Niben101Scf00063g10008.1	95
malate dehydrogenase LENGTH=403	26.0589	25.9092	25.8975	25.9305	26.0481	26.0818	26.0818	25.9495	25.9351	25.9103	25.9472	25.9073	26.0032	26.0012	26.0595	25.9534	AT3G47520.1	IPR001557 (L-lactate/malate dehydrogenase)	GO:0003824 (catalytic activity), GO:0005975 (carbohydrate metabolic process), GO:0006108 (malate metabolic process), GO:0016491 (oxidoreductase activity), GO:0016615 (malate dehydrogenase activity), GO:0016616 (oxidoreductase activity, acting on the CH-OH group of donors, NAD or NADP as acceptor), GO:0030060 (L-malate dehydrogenase activity), GO:0044262 (cellular carbohydrate metabolic process), …	12	11	6	40.3	37.6	19.4	44.018	0	98.545	2025500000	174	Niben101Scf00063g13005.1;Niben101Scf06249g02008.1	Niben101Scf00063g13005.1;Niben101Scf06249g02008.1	96
Geranylgeranyl diphosphate reductase	28.3352	28.2756	28.2909	28.2012	28.1724	28.2043	28.1775	28.1529	28.2021	28.1738	27.4737	27.4019	27.4041	28.0723	28.006	28.0041	sp|Q55087|CHLP_SYNY3	IPR003042 (Aromatic-ring hydroxylase-like), IPR011777 (Geranylgeranyl reductase family), IPR016040 (NAD(P)-binding domain), IPR023753 (Pyridine nucleotide-disulphide oxidoreductase, FAD/NAD(P)-binding domain)	GO:0008152 (metabolic process), GO:0015979 (photosynthesis), GO:0015995 (chlorophyll biosynthetic process), GO:0016491 (oxidoreductase activity), GO:0016628 (oxidoreductase activity, acting on the CH-CH group of donors, NAD or NADP as acceptor), GO:0045550 (geranylgeranyl reductase activity), GO:0051188 (cofactor biosynthetic process), GO:0055114 (oxidation-reduction process)	22	22	2	51.7	51.7	6.9	51.251	0	290.32	9293300000	432	Niben101Scf00063g13014.1;Niben101Scf08918g02009.1;Niben101Scf02668g01010.1	Niben101Scf00063g13014.1	97
diaminopimelate epimerase family protein LENGTH=362	20.9352	21.1306	NaN	21.1575	21.6092	21.2068	21.49	20.9599	21.9921	NaN	22.591	20.1121	21.1064	20.9298	NaN	20.8733	AT3G53580.1	IPR001653 (Diaminopimelate epimerase, DapF)	GO:0005737 (cytoplasm), GO:0008837 (diaminopimelate epimerase activity), GO:0009089 (lysine biosynthetic process via diaminopimelate)	2	2	1	8.9	8.9	6.8	47.591	0	3.3156	57210000	8	Niben101Scf00067g02002.1	Niben101Scf00067g02002.1	98
Mitochondrial intermediate peptidase;Oligopeptidase A	26.4418	26.5605	26.5007	26.4195	26.5401	26.601	26.5218	26.5088	26.4632	26.4543	26.4668	26.4775	26.5174	26.7053	26.488	26.5945	sp|P44573|OPDA_HAEIN;sp|Q6FW88|PMIP_CANGA	IPR001567 (Peptidase M3A/M3B), IPR024077 (Neurolysin/Thimet oligopeptidase, domain 2);"IPR001567 (Peptidase M3A/M3B), IPR024077 (Neurolysin/Thimet oligopeptidase, domain 2), IPR024079 (Metallopeptidase, catalytic domain), IPR024080 (Neurolysin/Thimet oligopeptidase, N-terminal)"	GO:0004222 (metalloendopeptidase activity), GO:0006508 (proteolysis);"GO:0004222 (metalloendopeptidase activity), GO:0006508 (proteolysis), GO:0008237 (metallopeptidase activity)"	27	27	27	36.1	36.1	36.1	91.866	0	77.573	2874700000	277	Niben101Scf00069g12009.1;Niben101Scf01477g00005.1	Niben101Scf00069g12009.1	99
serine hydroxymethyltransferase 2 LENGTH=533	24.7839	25.1948	25.1458	25.1951	24.8541	24.9107	24.9136	25.2365	24.9724	25.1146	25.577	25.3145	25.3075	25.2332	25.2754	25.2498	AT5G26780.3	IPR001085 (Serine hydroxymethyltransferase), IPR015424 (Pyridoxal phosphate-dependent transferase)	GO:0003824 (catalytic activity), GO:0004372 (glycine hydroxymethyltransferase activity), GO:0006544 (glycine metabolic process), GO:0006563 (L-serine metabolic process), GO:0030170 (pyridoxal phosphate binding)	25	8	8	51.4	13.9	13.9	57.359	0	24.559	1081500000	84	Niben101Scf00069g12017.1	Niben101Scf00069g12017.1	100
Nascent polypeptide-associated complex subunit alpha-like protein;Nascent polypeptide-associated complex subunit alpha-like protein 2	21.1403	21.1136	20.897	20.9323	21.6138	21.4821	21.4951	21.4143	21.2156	21.3256	21.45	21.4164	21.2882	NaN	21.2841	21.332	sp|Q94JX9|NACA2_ARATH;sp|Q9M612|NACA_PINTA	IPR016641 (Nascent polypeptide-associated complex subunit alpha)	GO:0005515 (protein binding)	7	1	1	57.7	8.5	8.5	21.843	0	31.849	76405000	17	Niben101Scf00077g00018.1;Niben101Scf15666g00008.1	Niben101Scf00077g00018.1	101
Cytochrome P450 superfamily protein LENGTH=513	20.7587	20.161	NaN	19.9922	20.6155	20.2099	20.4622	20.0399	NaN	20.7819	21.0521	NaN	NaN	NaN	20.0011	20.2453	AT5G07990.1	IPR001128 (Cytochrome P450)	GO:0005506 (iron ion binding), GO:0016705 (oxidoreductase activity, acting on paired donors, with incorporation or reduction of molecular oxygen), GO:0020037 (heme binding), GO:0055114 (oxidation-reduction process)	1	1	1	2.6	2.6	2.6	57.948	0.036641	1.2266	34705000	6	Niben101Scf00077g05015.1;Niben101Scf00857g01003.1	Niben101Scf00077g05015.1;Niben101Scf00857g01003.1	102
GUN4 protein [N [Nostoc sp. PCC 7524]	21.3279	21.534	21.3678	21.2215	20.9117	20.7686	20.4494	21.2484	21.0922	20.7772	NaN	NaN	NaN	21.1202	NaN	20.5637	ref|WP_015140241.1|	IPR008629 (GUN4-like)		3	3	3	18.8	18.8	18.8	29.964	0	3.6827	56264000	7	Niben101Scf00078g02007.1	Niben101Scf00078g02007.1	103
50S ribosomal protein L1;60S ribosomal protein L10a-1	27.0394	26.7009	26.6939	26.7003	26.8123	26.7792	26.7595	26.5703	26.6674	26.7782	26.3526	26.3459	26.6019	26.5617	26.6614	26.4898	sp|B9LTD6|RL1_HALLT;sp|P54050|RL1_METJA;sp|Q8VZB9|R10A1_ARATH	IPR023673 (Ribosomal protein L1, conserved site), IPR023674 (Ribosomal protein L1-like), IPR028364 (Ribosomal protein L1/ribosomal biogenesis protein);"IPR023674 (Ribosomal protein L1-like), IPR028364 (Ribosomal protein L1/ribosomal biogenesis protein)"	GO:0003723 (RNA binding), GO:0003735 (structural constituent of ribosome), GO:0006412 (translation), GO:0015934 (large ribosomal subunit)	7	7	2	37	37	13	24.608	0	53.473	3920300000	127	Niben101Scf00085g03007.1;Niben101Scf06081g01012.1;Niben101Scf07516g03004.1	Niben101Scf00085g03007.1;Niben101Scf06081g01012.1	104
Profilin;Profilin-2	20.8323	20.8746	20.7999	20.7565	20.777	20.9463	20.2393	21.0998	21.0959	20.9632	20.6281	21.4296	21.3753	20.9521	20.9909	21.0214	sp|A4GCR5|PROFE_OLEEU;sp|Q9XF38|PROF_PYRCO	IPR005455 (Profilin)		1	1	1	16	16	16	8.5929	0.00044763	2.8128	59278000	18	Niben101Scf00085g05010.1;Niben101Scf01927g06006.1	Niben101Scf00085g05010.1;Niben101Scf01927g06006.1	105
40S ribosomal protein S25	26.9866	26.5708	26.6902	26.6113	26.6963	26.8212	26.7848	26.4791	26.5792	26.5832	25.6629	26.4972	26.4116	26.2358	26.5013	26.4033	sp|P46301|RS25_SOLLC	IPR004977 (Ribosomal protein S25), IPR011991 (Winged helix-turn-helix DNA-binding domain);IPR004977 (Ribosomal protein S25)		3	3	3	29.9	29.9	29.9	11.742	0	13.743	3258600000	118	Niben101Scf04784g03005.1;Niben101Scf04323g04023.1;Niben101Scf03214g01013.1;Niben101Scf00088g01010.1;Niben101Scf03076g00018.1	Niben101Scf04784g03005.1;Niben101Scf04323g04023.1;Niben101Scf03214g01013.1;Niben101Scf00088g01010.1	106
NADH-quinone oxidoreductase subunit I	21.5276	21.6711	21.7036	21.6611	22.3993	21.8016	21.9575	21.3892	21.5434	21.7392	21.6169	21.7216	21.7622	21.8088	21.4803	21.7956	sp|A8EZZ7|NUOI_RICCK;sp|A8LIV0|NUOI_DINSH	IPR010226 (NADH-quinone oxidoreductase, chain I), IPR017896 (4Fe-4S ferredoxin-type, iron-sulphur binding domain);"IPR017896 (4Fe-4S ferredoxin-type, iron-sulphur binding domain)"	GO:0016020 (membrane), GO:0016651 (oxidoreductase activity, acting on NAD(P)H), GO:0051536 (iron-sulfur cluster binding), GO:0051539 (4 iron, 4 sulfur cluster binding), GO:0055114 (oxidation-reduction process);GO:0051536 (iron-sulfur cluster binding)	5	5	5	27.9	27.9	27.9	26.261	0	9.1423	98999000	14	Niben101Scf00091g01023.1;Niben101Scf07255g01023.1;Niben101Scf06203g01010.1	Niben101Scf00091g01023.1;Niben101Scf07255g01023.1;Niben101Scf06203g01010.1	107
Major pollen allergen Bet v 1-D/H	26.0608	25.9749	25.9118	25.8776	26.2525	26.1734	26.1493	25.7038	25.8035	25.5999	26.1698	25.9353	26.0901	26.0791	25.9224	25.9361	sp|P43177|BEV1D_BETPN	IPR000916 (Bet v I domain), IPR023393 (START-like domain), IPR024949 (Bet v I type allergen)	GO:0006952 (defense response), GO:0009607 (response to biotic stimulus)	8	8	8	69.5	69.5	69.5	14.563	0	62.429	2092900000	115	Niben101Scf00094g00009.1	Niben101Scf00094g00009.1	108
acyl-CoA synthetase 5 LENGTH=542	20.6189	21.1141	21.0792	21.1108	21.0628	21.0491	21.02	20.9453	20.5602	20.7054	21.0733	NaN	21.1923	NaN	20.8664	20.9726	AT1G62940.1	IPR000873 (AMP-dependent synthetase/ligase), IPR025110 (AMP-binding enzyme C-terminal domain)	GO:0003824 (catalytic activity), GO:0008152 (metabolic process)	1	1	1	1.6	1.6	1.6	62.534	0.037145	1.2154	56188000	10	Niben101Scf00094g03004.1;Niben101Scf00380g01005.1;Niben101Scf02111g02003.1;Niben101Scf09203g01013.1	Niben101Scf00094g03004.1;Niben101Scf00380g01005.1;Niben101Scf02111g02003.1;Niben101Scf09203g01013.1	109
Zinc finger CCCH domain-containing protein 14	21.331	NaN	NaN	NaN	NaN	NaN	NaN	NaN	NaN	NaN	NaN	NaN	NaN	NaN	NaN	NaN	sp|Q7F8R0|C3H14_ORYSJ	IPR000571 (Zinc finger, CCCH-type), IPR004087 (K Homology domain), IPR013563 (Oligopeptide/dipeptide ABC transporter, C-terminal)	GO:0000166 (nucleotide binding), GO:0003676 (nucleic acid binding), GO:0003723 (RNA binding), GO:0005524 (ATP binding), GO:0015833 (peptide transport), GO:0046872 (metal ion binding)	4	2	1	15.4	8.2	4.8	30.661	0	4.09	7243100	5	Niben101Scf00096g02003.1	Niben101Scf00096g02003.1	110
Plastid-lipid associated protein PAP / fibrillin family protein LENGTH=299	21.6081	21.7014	22.493	21.6352	21.7192	20.9723	21.273	21.3811	22.1469	21.4697	22.3239	22.1738	22.7958	NaN	NaN	21.5149	AT2G42130.4	IPR006843 (Plastid lipid-associated protein/fibrillin conserved domain)		4	4	4	19.5	19.5	19.5	35.187	0	4.5025	107220000	14	Niben101Scf00096g03007.1	Niben101Scf00096g03007.1	111
Actin;Actin-1;Actin-2;Actin-3;Actin-4;Actin-5C	29.1208	29.0281	29.1135	29.0576	28.9634	29.0448	29.0366	28.9357	28.9505	29.032	29.1889	29.2002	29.1605	28.9806	29.0318	28.9294	sp|O17320|ACT_CRAGI;sp|O65314|ACT_SCHDU;sp|P07829|ACT3_DICDI;sp|P10987|ACT1_DROME;sp|P22131|ACT1_PHYIN;sp|P26197|ACT2_ABSGL;sp|P53471|ACT2_SCHMA;sp|P53494|ACT4_ARATH;sp|P53498|ACT_CHLRE	IPR004000 (Actin family)		17	17	0	59.2	59.2	0	41.702	0	323.31	17145000000	479	Niben101Scf09133g02006.1;Niben101Scf00096g04015.1;Niben101Scf04103g05008.1;Niben101Scf02119g00016.1;Niben101Scf02361g06004.1;Niben101Scf02008g00020.1;Niben101Scf07405g04004.1;Niben101Scf08777g05021.1;Niben101Ctg05445g00003.1;Niben101Scf16986g00011.1	Niben101Scf09133g02006.1;Niben101Scf00096g04015.1	112
Non-specific lipid-transfer protein 1	21.8906	21.0518	21.2417	20.8245	21.2833	20.9909	20.8914	21.8746	22.0865	21.9414	21.3107	NaN	21.0364	21.9038	21.6584	21.7181	sp|P85894|LTP1_MORNI	IPR000528 (Plant lipid transfer protein/Par allergen), IPR016140 (Bifunctional inhibitor/plant lipid transfer protein/seed storage helical domain)	GO:0006869 (lipid transport), GO:0008289 (lipid binding)	2	2	2	27.1	27.1	27.1	12.086	0	7.3762	81202000	14	Niben101Scf00103g00018.1	Niben101Scf00103g00018.1	113
Abscisic acid receptor PYR1	20.7906	NaN	20.5662	NaN	NaN	NaN	NaN	NaN	NaN	NaN	NaN	NaN	NaN	NaN	NaN	NaN	sp|O49686|PYR1_ARATH	IPR019587 (Polyketide cyclase/dehydrase), IPR023393 (START-like domain)		1	1	1	6.2	6.2	6.2	25.047	0	3.2776	8682000	1	Niben101Scf01526g01001.1;Niben101Scf00104g00003.1	Niben101Scf01526g01001.1;Niben101Scf00104g00003.1	114
Histone H2A.v;Histone H2A.V;Histone H2A.Z	22.8008	22.6257	22.4756	22.377	22.9497	22.7132	22.5346	21.9935	22.3741	22.5529	22.925	22.8594	23.0764	22.6489	22.5701	22.7381	sp|P08985|H2AV_DROME;sp|P0C0S4|H2AZ_BOVIN;sp|Q32LA7|H2AV_BOVIN	IPR009072 (Histone-fold)	GO:0000786 (nucleosome), GO:0003677 (DNA binding), GO:0005634 (nucleus), GO:0046982 (protein heterodimerization activity)	4	3	3	30.1	23.3	23.3	14.194	0	4.1902	209280000	15	Niben101Scf08328g00009.1;Niben101Scf12159g08001.1;Niben101Scf00104g03001.1;Niben101Scf16915g01014.1;Niben101Scf03923g14012.1	Niben101Scf08328g00009.1;Niben101Scf12159g08001.1;Niben101Scf00104g03001.1;Niben101Scf16915g01014.1;Niben101Scf03923g14012.1	115
Protein kinase superfamily protein LENGTH=226	NaN	19.8923	NaN	19.9844	19.8378	20.5111	NaN	NaN	19.8051	19.8723	20.6835	20.68	20.5951	20.0548	20.2775	20.4143	AT5G26110.1	IPR011009 (Protein kinase-like domain), IPR022495 (Serine/threonine-protein kinase Bud32)	GO:0004672 (protein kinase activity), GO:0004674 (protein serine/threonine kinase activity), GO:0005524 (ATP binding), GO:0006468 (protein phosphorylation), GO:0016772 (transferase activity, transferring phosphorus-containing groups)	1	1	1	4	4	4	25.396	0.045923	1.1232	22947000	6	Niben101Scf02632g01001.1;Niben101Scf00104g04007.1;Niben101Scf05827g01010.1;Niben101Scf12159g05010.1	Niben101Scf02632g01001.1;Niben101Scf00104g04007.1;Niben101Scf05827g01010.1;Niben101Scf12159g05010.1	116
Mitochondrial phosphate carrier protein [Medicago truncatula];Mitochondrial substrate carrier family protein X	20.6562	20.6276	NaN	20.5967	20.8813	20.4701	20.6417	20.6105	20.8826	20.325	20.7519	20.9581	20.5678	NaN	NaN	NaN	ref|XP_003630569.1|;sp|Q86AV5|MCFX_DICDI	IPR018108 (Mitochondrial substrate/solute carrier), IPR023395 (Mitochondrial carrier domain)		11	1	1	28.1	6.3	6.3	39.223	0	9.2761	40760000	14	Niben101Scf00109g00017.1;Niben101Scf07165g01008.1;Niben101Scf01249g06013.1;Niben101Scf05084g00008.1	Niben101Scf00109g00017.1	117
translocon-associated protein beta (TRAPB) family protein LENGTH=195;Translocon-associated protein subunit beta	24.0228	23.778	23.7407	23.9021	24.2715	23.9863	24.2025	23.9375	23.9834	23.7926	24.2252	24.1395	24.0228	23.8045	23.8127	23.7845	AT5G14030.1;sp|P23438|SSRB_CANFA	IPR008856 (Translocon-associated protein subunit beta)	GO:0005783 (endoplasmic reticulum), GO:0016021 (integral component of membrane)	5	5	1	35.9	35.9	8.3	17.5	0	11.851	514750000	49	Niben101Scf00109g02016.1;Niben101Scf26545g00006.1	Niben101Scf00109g02016.1	118
shikimate kinase like 1 LENGTH=280	22.0066	21.7302	21.7021	21.65	21.7238	21.3905	21.3568	21.5856	21.4157	21.4076	21.5643	NaN	21.477	NaN	NaN	NaN	AT3G26900.1	IPR000623 (Shikimate kinase/Threonine synthase-like 1), IPR027417 (P-loop containing nucleoside triphosphate hydrolase)		3	3	2	20.9	20.9	16.3	18.876	0	3.4132	85071000	4	Niben101Scf00109g02025.1	Niben101Scf00109g02025.1	119
Mitochondrial transcription termination factor family protein LENGTH=493	NaN	NaN	20.0447	20.2514	20.3974	20.0599	NaN	20.0865	19.9989	NaN	19.9429	20.344	20.4355	NaN	NaN	NaN	AT4G14605.1	IPR003690 (Mitochodrial transcription termination factor)	GO:0003690 (double-stranded DNA binding), GO:0005739 (mitochondrion), GO:0006355 (regulation of transcription, DNA-templated)	2	2	2	3.8	3.8	3.8	59.129	0.012926	1.5787	23365000	2	Niben101Scf00109g05011.1;Niben101Scf03600g02024.1	Niben101Scf00109g05011.1;Niben101Scf03600g02024.1	120
Ribonucleoside-diphosphate reductase small chain	NaN	NaN	NaN	NaN	19.3407	19.3763	NaN	18.9926	NaN	NaN	NaN	NaN	NaN	NaN	NaN	NaN	sp|P49730|RIR2_TOBAC	IPR000358 (Ribonucleotide reductase small subunit), IPR009078 (Ferritin-like superfamily)	GO:0009186 (deoxyribonucleoside diphosphate metabolic process), GO:0016491 (oxidoreductase activity), GO:0055114 (oxidation-reduction process)	1	1	1	5.6	5.6	5.6	30.682	0.03195	1.2723	5101100	1	Niben101Scf00109g10003.1;Niben101Scf14939g01008.1	Niben101Scf00109g10003.1;Niben101Scf14939g01008.1	121
Nuclear transport factor 2	19.8711	19.7511	NaN	19.6971	NaN	NaN	NaN	19.8473	19.7637	NaN	19.6076	NaN	NaN	NaN	NaN	NaN	sp|Q9C7F5|NTF2_ARATH	IPR002075 (Nuclear transport factor 2)	GO:0005622 (intracellular), GO:0006810 (transport)	3	1	1	31.7	15.4	15.4	13.748	0	5.5708	14210000	1	Niben101Scf00109g10005.1;Niben101Scf00167g01008.1	Niben101Scf00109g10005.1	122
Mitochondrial import receptor subunit TOM20	21.6177	21.8066	21.803	21.7425	21.6355	21.7945	21.4767	21.6115	21.4957	21.6096	21.421	21.587	21.4422	21.7348	21.5387	21.3465	sp|P92792|TOM20_SOLTU	IPR010547 (Plant specific mitochondrial import receptor subunit TOM20);IPR011990 (Tetratricopeptide-like helical domain)	GO:0005515 (protein binding), GO:0005742 (mitochondrial outer membrane translocase complex), GO:0045040 (protein import into mitochondrial outer membrane);GO:0005515 (protein binding)	1	1	1	7.3	7.3	7.3	16.322	0.018195	1.4697	101480000	3	Niben101Scf14939g01027.1;Niben101Scf00109g10030.1	Niben101Scf14939g01027.1;Niben101Scf00109g10030.1	123
30S ribosomal protein S9	22.7479	22.5645	22.6368	22.4037	22.7349	22.7831	22.7447	22.5412	22.6287	22.2884	22.1602	22.174	22.1095	22.6836	22.5051	22.4229	sp|Q9V195|RS9_PYRAB;sp|Q9YB48|RS9_AERPE	IPR000754 (Ribosomal protein S9), IPR020568 (Ribosomal protein S5 domain 2-type fold)	GO:0003735 (structural constituent of ribosome), GO:0005840 (ribosome), GO:0006412 (translation)	7	1	1	49.7	8.8	8.8	16.804	0	6.6952	188110000	20	Niben101Scf00110g01011.1;Niben101Scf05845g03009.1;Niben101Scf01689g06004.1	Niben101Scf00110g01011.1;Niben101Scf05845g03009.1;Niben101Scf01689g06004.1	124
Protein translocase subunit SecA	25.9558	26.1613	26.0708	25.9709	25.9446	25.9548	25.9499	26.1009	26.0776	26.1807	26.0294	25.9899	25.9665	26.0985	26.1732	26.1318	sp|C6E178|SECA_GEOSM;sp|Q2JEZ1|SECA_FRASC	IPR000185 (Protein translocase subunit SecA), IPR027417 (P-loop containing nucleoside triphosphate hydrolase);IPR011116 (SecA Wing/Scaffold)	GO:0005524 (ATP binding), GO:0006605 (protein targeting), GO:0006886 (intracellular protein transport), GO:0016020 (membrane), GO:0017038 (protein import);"GO:0016020 (membrane), GO:0017038 (protein import)"	26	26	26	31.8	31.8	31.8	117.26	0	86.372	2078700000	203	Niben101Scf00110g05008.1;Niben101Scf05955g03056.1	Niben101Scf00110g05008.1	125
Protoporphyrinogen oxidase	25.5163	25.5609	25.5054	25.5835	25.5154	25.4342	25.4811	25.4194	25.4872	25.3865	25.2639	25.2421	25.2514	25.5186	25.4254	25.7203	sp|P56601|PPOX_MYXXA	IPR004572 (Protoporphyrinogen oxidase), IPR016040 (NAD(P)-binding domain), IPR027418 (Protoporphyrinogen oxidase, C-terminal domain);"IPR004572 (Protoporphyrinogen oxidase), IPR027418 (Protoporphyrinogen oxidase, C-terminal domain)"	GO:0004729 (oxygen-dependent protoporphyrinogen oxidase activity), GO:0006779 (porphyrin-containing compound biosynthetic process), GO:0016491 (oxidoreductase activity), GO:0055114 (oxidation-reduction process)	16	16	16	30.5	30.5	30.5	58.757	0	71.552	1417100000	139	Niben101Scf00110g05013.1;Niben101Scf05955g03047.1	Niben101Scf00110g05013.1;Niben101Scf05955g03047.1	126
60S ribosomal protein L24	26.3089	26.0844	26.3095	26.1852	26.1861	26.3311	26.3499	26.0693	26.1643	26.2422	25.6452	26.1885	26.0942	26.1136	26.197	26.2382	sp|O65743|RL24_CICAR;sp|Q9FUL4|RL24_PRUAV	IPR000988 (Ribosomal protein L24e-related), IPR023441 (Ribosomal protein L24e domain);"IPR000988 (Ribosomal protein L24e-related), IPR023441 (Ribosomal protein L24e domain), IPR023442 (Ribosomal protein L24e, conserved site)";IPR000988 (Ribosomal protein L24e-related)		5	5	5	25	25	25	18.57	0	42.296	2412100000	114	Niben101Scf03734g04015.1;Niben101Scf02502g15014.1;Niben101Scf07393g00003.1;Niben101Scf00111g01016.1;Niben101Scf02752g07003.1;Niben101Scf01851g03014.1;Niben101Scf09564g00010.1;Niben101Scf13141g00008.1;Niben101Scf03295g05004.1	Niben101Scf03734g04015.1;Niben101Scf02502g15014.1;Niben101Scf07393g00003.1;Niben101Scf00111g01016.1;Niben101Scf02752g07003.1;Niben101Scf01851g03014.1;Niben101Scf09564g00010.1	127
Nuclear transport factor 2	23.2708	22.8158	22.8361	22.6339	22.9366	23.0311	23.1453	22.714	22.7545	22.7906	22.7325	22.9314	22.8894	22.718	22.7983	22.6143	sp|Q75AA5|NTF2_ASHGO;sp|Q9XJ54|NTF2_ORYSJ	IPR002075 (Nuclear transport factor 2), IPR012677 (Nucleotide-binding alpha-beta plait domain)	GO:0000166 (nucleotide binding), GO:0003676 (nucleic acid binding), GO:0005622 (intracellular), GO:0006810 (transport)	4	4	2	8.9	8.9	4.6	54.058	0	6.6097	240400000	15	Niben101Scf00113g04012.1;Niben101Scf03479g01002.1;Niben101Scf11124g01017.1	Niben101Scf00113g04012.1;Niben101Scf03479g01002.1;Niben101Scf11124g01017.1	128
UDP-Glycosyltransferase superfamily protein LENGTH=453	NaN	NaN	NaN	NaN	19.2529	20.3402	20.1523	NaN	NaN	NaN	NaN	NaN	NaN	19.1625	NaN	NaN	AT5G54010.1	IPR002213 (UDP-glucuronosyl/UDP-glucosyltransferase)	GO:0008152 (metabolic process), GO:0016758 (transferase activity, transferring hexosyl groups)	1	1	1	3.1	3.1	3.1	40.015	0.032237	1.2693	6969200	4	Niben101Scf02173g00001.1;Niben101Scf00113g06004.1	Niben101Scf02173g00001.1;Niben101Scf00113g06004.1	129
Adenine nucleotide alpha hydrolases-like superfamily protein LENGTH=242	19.8982	NaN	20.2699	19.9909	20.5428	20.2268	20.5183	NaN	20.5509	NaN	20.6477	20.6952	20.4849	21.4297	20.0684	20.8525	AT1G11360.1	IPR006015 (Universal stress protein A)	GO:0006950 (response to stress)	2	1	1	11.1	6.6	6.6	26.487	0.0016653	2.3	35061000	7	Niben101Scf00116g05006.1	Niben101Scf00116g05006.1	131
50S ribosomal protein L3	NaN	22.2161	NaN	22.2663	22.1711	22.2202	NaN	NaN	NaN	NaN	NaN	NaN	22.267	NaN	NaN	NaN	sp|Q975I1|RL3_SULTO	IPR000597 (Ribosomal protein L3), IPR009000 (Translation protein, beta-barrel domain)	GO:0003735 (structural constituent of ribosome), GO:0005622 (intracellular), GO:0005840 (ribosome), GO:0006412 (translation)	11	1	1	27.5	4.4	4.4	44.402	0.0046784	1.936	71759000	2	Niben101Scf00117g00006.1	Niben101Scf00117g00006.1	132
50S ribosomal protein L4	25.6138	25.8013	25.6917	25.6553	25.4094	25.3644	25.3778	25.5811	25.9365	25.8692	25.3198	25.6354	25.638	25.8228	25.5768	25.5419	sp|B9MKI0|RL4_CALBD;sp|Q2JV82|RL4_SYNJA;sp|Q46IR0|RL4_PROMT	IPR002136 (Ribosomal protein L4/L1e), IPR023574 (Ribosomal protein L4 domain)	GO:0003735 (structural constituent of ribosome), GO:0005840 (ribosome), GO:0006412 (translation)	6	6	6	26.1	26.1	26.1	34.37	0	31.519	1653900000	83	Niben101Scf00117g00007.1;Niben101Scf01711g00009.1;Niben101Scf00978g15001.1	Niben101Scf00117g00007.1;Niben101Scf01711g00009.1	133
Chaperone protein DnaK	29.9555	29.8737	29.8818	29.847	29.8417	29.8729	29.8617	29.8081	29.9093	29.9057	29.7788	29.8612	29.8516	29.8447	29.8638	29.8098	sp|B2S0M0|DNAK_BORHD	IPR013126 (Heat shock protein 70 family), IPR029047 (Heat shock protein 70kD, peptide-binding domain), IPR029048 (Heat shock protein 70kD, C-terminal domain)	GO:0005524 (ATP binding), GO:0006457 (protein folding), GO:0051082 (unfolded protein binding)	44	44	3	56.4	56.4	3.7	75.319	0	323.31	30965000000	1133	Niben101Scf00117g02019.1	Niben101Scf00117g02019.1	134
Pathogenesis-related thaumatin superfamily protein LENGTH=249	21.9924	NaN	NaN	NaN	NaN	21.9513	22.0126	NaN	NaN	NaN	21.4878	NaN	NaN	NaN	21.9002	NaN	AT2G28790.1	IPR001938 (Thaumatin)		3	1	1	14.7	4.8	4.8	26.971	0.016578	1.5091	48435000	7	Niben101Scf00119g01002.1	Niben101Scf00119g01002.1	135
Membrane protein insertase YidC	22.407	21.9962	22.1466	21.9025	21.7589	22.0758	21.9953	21.9948	21.9751	22.1476	22.0881	21.9923	21.9046	22.0939	22.0899	22.0891	sp|O25989|YIDC_HELPY	IPR001708 (Membrane insertase OXA1/ALB3/YidC), IPR028055 (Membrane insertase YidC/Oxa1, C-terminal)	GO:0016021 (integral component of membrane), GO:0051205 (protein insertion into membrane)	2	1	1	7.7	4.4	4.4	49.612	0	4.1513	129060000	8	Niben101Scf00119g02012.1	Niben101Scf00119g02012.1	136
Heat shock 70 kDa protein 1A	24.7018	24.7495	24.5805	NaN	22.6103	NaN	24.8069	22.3244	24.48	24.4831	22.5699	22.4919	22.573	22.7927	24.4626	22.5925	sp|P34930|HS71A_PIG	IPR013126 (Heat shock protein 70 family), IPR029047 (Heat shock protein 70kD, peptide-binding domain), IPR029048 (Heat shock protein 70kD, C-terminal domain)		3	1	1	7.9	2	2	66.898	0	24.822	505320000	26	Niben101Scf00119g05010.1	Niben101Scf00119g05010.1	137
Guanine nucleotide-binding protein subunit beta-like protein	22.2118	22.1679	21.9194	21.9752	22.2607	22.1696	22.2808	22.148	22.2458	22.0152	21.9257	21.7871	22.2735	22.0994	22.2109	22.0269	sp|Q8SRB0|GBLP_ENCCU	IPR015943 (WD40/YVTN repeat-like-containing domain), IPR020472 (G-protein beta WD-40 repeat)	GO:0005515 (protein binding)	9	4	4	41.2	22.5	22.5	35.716	0	8.3623	173370000	26	Niben101Scf00121g00019.1	Niben101Scf00121g00019.1	138
Elongation factor 1-alpha 2	NaN	NaN	NaN	NaN	19.0947	NaN	19.3537	NaN	NaN	NaN	18.9416	NaN	20.3967	NaN	NaN	NaN	sp|Q32PH8|EF1A2_BOVIN	IPR000795 (Elongation factor, GTP-binding domain), IPR027417 (P-loop containing nucleoside triphosphate hydrolase)	GO:0003924 (GTPase activity), GO:0005525 (GTP binding)	1	1	1	11.3	11.3	11.3	16.779	0.0057781	1.884	5665500	1	Niben101Scf00121g00028.1	Niben101Scf00121g00028.1	139
Protein of unknown function, DUF642 LENGTH=366;product [Oryza sativa Japonica Group]	21.882	21.7487	21.8059	21.7023	22.1065	21.8794	22.5359	21.6826	22.0448	NaN	22.434	20.8006	22.6253	21.7458	21.8029	21.9954	AT5G11420.1;ref|NP_001053190.1|	IPR006946 (Protein of unknown function DUF642)		3	3	3	19.8	19.8	19.8	21.213	0	4.4333	129780000	12	Niben101Scf00188g00003.1;Niben101Scf00123g04002.1	Niben101Scf00188g00003.1;Niben101Scf00123g04002.1	140
Cytochrome c1-1, heme protein, mitochondrial	23.5463	23.3856	23.4189	23.144	23.3619	23.2623	23.1261	23.3914	23.5318	23.3717	23.3137	23.1821	22.8447	23.6184	22.6357	23.414	sp|P25076|CY11_SOLTU	IPR002326 (Cytochrome c1)	GO:0005506 (iron ion binding), GO:0009055 (electron carrier activity), GO:0020037 (heme binding)	4	4	4	23.9	23.9	23.9	32.672	0	16.193	318860000	12	Niben101Scf00123g04003.1;Niben101Scf00901g07005.1;Niben101Scf15979g01004.1;Niben101Scf08940g01038.1;Niben101Scf03600g03011.1	Niben101Scf00123g04003.1;Niben101Scf00901g07005.1;Niben101Scf15979g01004.1;Niben101Scf08940g01038.1;Niben101Scf03600g03011.1	141
Cytochrome c oxidase subunit 5b-2, mitochondrial	21.6112	21.5051	21.1567	21.2713	21.3723	21.3878	21.6607	21.7113	21.6821	21.6158	21.1466	20.838	21.2445	22.0028	21.5051	21.254	sp|Q9SSB8|CX5B2_ARATH	IPR002124 (Cytochrome c oxidase, subunit Vb)	GO:0004129 (cytochrome-c oxidase activity), GO:0005740 (mitochondrial envelope)	1	1	1	13.3	13.3	13.3	12.609	0	10.936	89950000	17	Niben101Scf00901g06008.1;Niben101Scf00123g06011.1;Niben101Scf15979g02002.1	Niben101Scf00901g06008.1;Niben101Scf00123g06011.1;Niben101Scf15979g02002.1	142
Serine/threonine-protein phosphatase 4 regulatory subunit 1	21.5652	21.6915	21.6032	21.8155	21.3615	21.5546	21.6086	21.3467	21.2732	21.7827	21.9745	21.7854	21.588	21.8264	21.7833	22.2038	sp|Q8VI02|PP4R1_RAT	IPR016024 (Armadillo-type fold)	GO:0005488 (binding)	4	3	3	8.7	6.7	6.7	56.403	0	4.8335	93228000	9	Niben101Scf00124g00011.1;Niben101Scf16939g00010.1	Niben101Scf00124g00011.1;Niben101Scf16939g00010.1	143
Coatomer, beta' subunit LENGTH=970	22.3263	22.4692	22.2832	22.3372	22.5297	22.395	22.1495	22.0554	21.1042	21.9902	22.4586	22.1782	22.6086	20.2806	22.1829	22.0926	AT1G52360.2	IPR016453 (Coatomer beta' subunit (COPB2))	GO:0005198 (structural molecule activity), GO:0005515 (protein binding), GO:0006886 (intracellular protein transport), GO:0016192 (vesicle-mediated transport), GO:0030117 (membrane coat)	5	5	2	5.8	5.8	2.2	102.06	0	6.029	154200000	22	Niben101Scf00127g01005.1	Niben101Scf00127g01005.1	144
Heat shock 70 kDa protein	20.3741	NaN	20.794	20.415	20.5308	20.7253	NaN	NaN	NaN	NaN	20.3423	20.4375	20.616	NaN	NaN	NaN	sp|Q5B2V1|HSP70_EMENI	IPR013126 (Heat shock protein 70 family), IPR029047 (Heat shock protein 70kD, peptide-binding domain), IPR029048 (Heat shock protein 70kD, C-terminal domain)		19	2	2	24.8	3	3	94.319	0.0095518	1.6744	28833000	6	Niben101Scf00127g04004.1	Niben101Scf00127g04004.1	145
Sister chromatid cohesion protein PDS5;Sister chromatid cohesion protein PDS5 homolog B-B	22.8037	22.3708	22.2532	22.3826	22.8088	22.8426	22.7635	22.5958	22.8007	22.4217	22.6531	22.7931	22.6571	22.408	NaN	22.015	sp|Q04264|PDS5_YEAST;sp|Q5U241|PD5BB_XENLA	IPR016024 (Armadillo-type fold)	GO:0005488 (binding)	5	5	5	9	9	9	99.044	0	8.0092	187130000	22	Niben101Scf00130g01022.1;Niben101Scf05800g02020.1;Niben101Scf00286g01015.1	Niben101Scf00130g01022.1;Niben101Scf05800g02020.1	147
ATP-dependent zinc metalloprotease FtsH	20.4379	19.6777	NaN	19.6881	19.6314	20.7638	NaN	19.6161	19.6488	NaN	19.575	NaN	19.6766	NaN	19.511	NaN	sp|C7N1I1|FTSH_SLAHD;sp|D2NQQ7|FTSH_ROTMD	IPR000642 (Peptidase M41), IPR003959 (ATPase, AAA-type, core), IPR027417 (P-loop containing nucleoside triphosphate hydrolase)	GO:0004222 (metalloendopeptidase activity), GO:0005524 (ATP binding), GO:0006508 (proteolysis)	2	2	2	2.8	2.8	2.8	106.47	0.0031962	2.0638	22038000	5	Niben101Scf00132g00004.1;Niben101Scf06504g01030.1	Niben101Scf00132g00004.1;Niben101Scf06504g01030.1	148
RNA polymerase II transcriptional coactivator	20.6655	20.8454	NaN	20.5697	NaN	20.944	20.5719	20.801	20.9947	NaN	20.0583	NaN	NaN	20.4483	NaN	NaN	sp|Q9VLR5|TCP4_DROME	IPR009044 (ssDNA-binding transcriptional regulator), IPR009057 (Homeodomain-like), IPR014876 (DEK, C-terminal);IPR009044 (ssDNA-binding transcriptional regulator)	GO:0003677 (DNA binding), GO:0003713 (transcription coactivator activity), GO:0006355 (regulation of transcription, DNA-templated)	1	1	1	5	5	5	30.53	0.00088222	2.7011	29867000	6	Niben101Scf06504g01025.1;Niben101Scf00132g01002.1	Niben101Scf06504g01025.1;Niben101Scf00132g01002.1	149
iron-binding protein [Pyrus pyrifolia]	25.8599	25.7362	25.7597	25.7122	25.308	25.416	25.4504	24.8665	24.906	24.8379	22.5559	22.4716	22.3847	24.4996	24.6861	24.6866	gb|ABD66595.1|;gb|ABD66596.1|	IPR001519 (Ferritin), IPR008331 (Ferritin/DPS protein domain), IPR009078 (Ferritin-like superfamily)	GO:0006826 (iron ion transport), GO:0006879 (cellular iron ion homeostasis), GO:0008199 (ferric iron binding)	7	7	7	38.3	38.3	38.3	27.869	0	18.135	1288900000	71	Niben101Scf00133g01004.1;Niben101Scf03412g04002.1	Niben101Scf00133g01004.1	150
5'-methylthioadenosine/S-adenosylhomocysteine nucleosidase 1	23.3905	23.5092	23.023	23.3765	23.4539	23.2777	23.4525	23.7606	24.0034	23.8072	24.0314	23.8564	24.0344	23.5475	23.4699	23.4526	sp|Q9T0I8|MTN1_ARATH	IPR018017 (Nucleoside phosphorylase)	GO:0003824 (catalytic activity), GO:0009116 (nucleoside metabolic process)	7	7	3	29.1	29.1	9.1	27.784	0	11.846	374810000	47	Niben101Scf00135g00025.1	Niben101Scf00135g00025.1	151
Pentatricopeptide repeat-containing protein	20.9069	20.6406	20.7527	21.0947	21.1107	21.0239	20.7233	21.1016	21.1765	20.6819	21.1594	21.228	NaN	21.1181	21.1198	21.0458	sp|Q8GYP6|PPR49_ARATH;sp|Q9LVQ5|PP432_ARATH	IPR002885 (Pentatricopeptide repeat), IPR011990 (Tetratricopeptide-like helical domain)	GO:0005515 (protein binding)	2	2	2	1.9	1.9	1.9	121.07	0	4.0224	64544000	15	Niben101Scf00135g01008.1;Niben101Scf07160g00003.1	Niben101Scf00135g01008.1;Niben101Scf07160g00003.1	152
ribosome-binding factor A family protein LENGTH=215	19.9675	20.1272	NaN	19.8092	20.0231	19.9718	19.936	NaN	NaN	NaN	20.0757	NaN	19.8883	19.7046	NaN	NaN	AT4G34730.1	IPR000238 (Ribosome-binding factor A), IPR015946 (K homology domain-like, alpha/beta)	GO:0006364 (rRNA processing)	1	1	1	7	7	7	25.578	0.00088771	2.7317	21300000	5	Niben101Scf14297g01001.1;Niben101Scf00135g04008.1	Niben101Scf14297g01001.1;Niben101Scf00135g04008.1	153
Cystathionine gamma-synthase	22.0162	21.6645	NaN	22.2907	22.2264	22.1206	22.0126	22.0613	22.103	22.5328	22.2202	21.7639	21.9984	21.9258	22.2547	22.0629	sp|P56069|METB_HELPY;sp|Q1M0P5|METB_HELPX	IPR000277 (Cys/Met metabolism, pyridoxal phosphate-dependent enzyme), IPR015424 (Pyridoxal phosphate-dependent transferase)	GO:0003824 (catalytic activity), GO:0030170 (pyridoxal phosphate binding)	4	2	2	8.9	5.4	5.4	59.034	0.00044484	2.7609	121330000	7	Niben101Scf10866g01001.1;Niben101Scf00136g03005.1	Niben101Scf10866g01001.1;Niben101Scf00136g03005.1	154
Brefeldin A-inhibited guanine nucleotide-exchange protein 5	21.2737	20.9585	20.9372	21.0819	21.0115	21.3232	20.9354	21.2164	20.9043	21.0367	21.156	NaN	21.0226	21.013	20.8236	21.2597	sp|F4IXW2|BIG5_ARATH			2	2	2	13.8	13.8	13.8	18.874	0.016573	1.5089	65221000	4	Niben101Scf00138g01001.1	Niben101Scf00138g01001.1	155
Ras-related protein Rab-8;Ras-related protein Rab-8A	22.2645	22.5341	22.0611	22.3428	22.6328	22.4872	22.5207	22.5419	22.6404	22.636	22.6274	22.3662	22.3374	21.6213	22.2911	22.6422	sp|P22128|RAB8_DIPOM;sp|P55258|RAB8A_MOUSE	IPR001806 (Small GTPase superfamily), IPR002041 (Ran GTPase), IPR005225 (Small GTP-binding protein domain), IPR024156 (Small GTPase superfamily, ARF type), IPR027417 (P-loop containing nucleoside triphosphate hydrolase);"IPR001806 (Small GTPase superfamily), IPR005225 (Small GTP-binding protein domain), IPR027417 (P-loop containing nucleoside triphosphate hydrolase)"	GO:0003924 (GTPase activity), GO:0005525 (GTP binding), GO:0005622 (intracellular), GO:0006184 (GTP catabolic process), GO:0006886 (intracellular protein transport), GO:0006913 (nucleocytoplasmic transport), GO:0007165 (signal transduction), GO:0007264 (small GTPase mediated signal transduction), GO:0015031 (protein transport), GO:0016020 (membrane);"GO:0005525 (GTP binding), GO:0005622 (intracel…	2	2	1	10.2	10.2	6	29.788	0	4.347	197810000	22	Niben101Scf00143g02012.1;Niben101Scf01993g05016.1	Niben101Scf00143g02012.1;Niben101Scf01993g05016.1	156
LETM1-like protein LENGTH=872	20.1596	20.2087	20.6919	NaN	20.4226	20.247	20.1704	20.2583	20.1685	NaN	NaN	20.7465	20.7164	NaN	NaN	NaN	AT3G11560.2	IPR011685 (LETM1-like)		2	2	2	2.8	2.8	2.8	108.7	0.0032376	2.1439	28988000	3	Niben101Scf00144g02016.1;Niben101Scf07850g07006.1;Niben101Ctg03382g00001.1	Niben101Scf00144g02016.1;Niben101Scf07850g07006.1;Niben101Ctg03382g00001.1	157
LMBR1-like membrane protein LENGTH=509	19.1156	18.7969	19.7797	19.4382	19.7498	19.6169	19.709	19.6174	18.4392	19.5156	20.2696	20.1257	20.1618	21.2298	21.1122	NaN	AT5G01460.1	IPR006876 (LMBR1-like membrane protein)		1	1	1	2.1	2.1	2.1	53.786	0.028763	1.3164	25468000	8	Niben101Scf00149g00008.1;Niben101Scf04722g04012.1	Niben101Scf00149g00008.1;Niben101Scf04722g04012.1	158
NADH dehydrogenase:SUBUNIT=9;NADH-quinone oxidoreductase subunit C	21.7476	21.3796	21.6128	21.8054	21.9159	21.6388	21.7365	22.0021	21.3311	21.7191	22.1174	22.519	22.2956	NaN	22.0336	22.0517	prf||2009372A;sp|B0SZ50|NUOC_CAUSK;sp|B0ULK6|NUOC_METS4	IPR001268 (NADH:ubiquinone oxidoreductase, 30kDa subunit);"IPR001268 (NADH:ubiquinone oxidoreductase, 30kDa subunit), IPR010218 (NADH dehydrogenase, subunit C)"	GO:0008137 (NADH dehydrogenase (ubiquinone) activity), GO:0016651 (oxidoreductase activity, acting on NAD(P)H), GO:0055114 (oxidation-reduction process);"GO:0008137 (NADH dehydrogenase (ubiquinone) activity), GO:0055114 (oxidation-reduction process)"	2	2	2	14.2	14.2	14.2	19.939	0	15.953	111240000	18	Niben101Scf00149g02017.1;Niben101Scf03064g02018.1;Niben101Scf31876g00001.1	Niben101Scf00149g02017.1;Niben101Scf03064g02018.1;Niben101Scf31876g00001.1	159
chitin-binding protein [Microcystis sp. T1-4] emb|CCI30484.1| Chlorophyll a synthase [Microcystis sp. T1-4]	23.1784	23.4352	23.4696	23.3831	23.6325	23.4759	23.6422	23.0638	23.2424	23.4524	23.4353	23.3228	23.104	23.469	23.2109	23.3258	ref|WP_008196576.1|	IPR000537 (UbiA prenyltransferase family)	GO:0004659 (prenyltransferase activity), GO:0015995 (chlorophyll biosynthetic process), GO:0016021 (integral component of membrane), GO:0046408 (chlorophyll synthetase activity)	2	2	2	10.5	10.5	10.5	40.373	0	15.287	333400000	15	Niben101Scf00149g06013.1	Niben101Scf00149g06013.1	160
Tubulin alpha chain;Tubulin alpha-1 chain	22.5714	22.9295	22.6614	22.779	22.7695	22.6426	22.5724	22.7273	22.8393	22.9667	23.0254	22.9417	22.8083	22.9733	22.5526	22.8084	sp|P07304|TBA1_STYLE;sp|P28268|TBA_EUPVA	IPR000217 (Tubulin), IPR023123 (Tubulin, C-terminal)	GO:0003924 (GTPase activity), GO:0005200 (structural constituent of cytoskeleton), GO:0005525 (GTP binding), GO:0005874 (microtubule), GO:0006184 (GTP catabolic process), GO:0007017 (microtubule-based process), GO:0043234 (protein complex), GO:0051258 (protein polymerization)	15	3	3	34.7	11.6	11.6	53.497	0	74.563	203700000	33	Niben101Scf00150g00007.1;Niben101Scf03275g00016.1;Niben101Ctg03910g00004.1	Niben101Scf00150g00007.1;Niben101Scf03275g00016.1	161
Serine/arginine-rich SC35-like splicing factor SCL30A;Serine/arginine-rich splicing factor 3	20.6374	NaN	20.3884	NaN	20.7962	NaN	20.6497	NaN	20.5	20.6277	20.6957	20.668	20.4753	20.7654	20.6148	NaN	sp|Q3SZR8|SRSF3_BOVIN;sp|Q9LHP2|SL30A_ARATH	IPR012677 (Nucleotide-binding alpha-beta plait domain)	GO:0000166 (nucleotide binding), GO:0003676 (nucleic acid binding)	3	2	2	14.2	10.2	10.2	31.841	0	2.9392	30915000	3	Niben101Scf00150g02011.1;Niben101Scf02072g02008.1	Niben101Scf00150g02011.1	162
hydrolase, hydrolyzing O-glycosyl compounds, putative [Ricinus communis] gb|EEF38422.1| hydrolase, hydrolyzing O-glycosyl compounds, putative [Ricinus communis];"hydrolase, hydrolyzing O-glycosyl compounds, putative [Ricinus communis] gb|EEF38424.1| hydrolase, hydrolyzing O-glycosyl compounds, putative [Ricinus communis]";Beta-glucosidase C	25.0239	24.6289	24.6139	24.6979	25.2848	25.1464	25.191	24.7745	24.8778	24.91	25.1176	25.1147	24.9117	25.0096	24.9606	25.0589	ref|XP_002523935.1|;ref|XP_002523937.1|;sp|Q5BCC6|BGLC_EMENI	IPR002772 (Glycoside hydrolase family 3 C-terminal domain), IPR017853 (Glycoside hydrolase superfamily), IPR026892 (Glycoside hydrolase family 3);"IPR017853 (Glycoside hydrolase superfamily), IPR026892 (Glycoside hydrolase family 3)"	GO:0004553 (hydrolase activity, hydrolyzing O-glycosyl compounds), GO:0005975 (carbohydrate metabolic process)	13	13	10	25.4	25.4	22.2	68.866	0	30.108	1001400000	104	Niben101Scf00151g07009.1;Niben101Scf15792g00018.1;Niben101Scf00856g01006.1;Niben101Scf13289g02018.1;Niben101Scf00151g07004.1;Niben101Scf00151g07005.1	Niben101Scf00151g07009.1	163
ARC6, partial [Arabidopsis thaliana];molecular chaperone DnaJ [Fischerella sp. PCC 9605]	21.5822	21.8695	21.7535	21.7303	21.6281	22.0366	21.6154	21.5752	21.5961	21.8413	21.4754	21.6444	21.7466	21.9822	21.6659	21.8777	gb|AIU49228.1|;ref|WP_026732158.1|	IPR001623 (DnaJ domain), IPR025344 (Domain of unknown function DUF4101);IPR001623 (DnaJ domain)		3	3	3	6.1	6.1	6.1	83.121	0	9.6973	101510000	26	Niben101Scf00152g03029.1;Niben101Scf01205g00003.1	Niben101Scf00152g03029.1;Niben101Scf01205g00003.1	164
V-type proton ATPase 16 kDa proteolipid subunit	24.5799	23.8519	24.8804	24.4714	24.7811	NaN	24.3679	23.5746	23.5538	24.1065	24.0457	24.8163	25.038	NaN	24.1409	20.9429	sp|O24011|VATL_SOLLC;sp|Q40585|VATL_TOBAC;sp|Q96473|VATL_KALDA	IPR000245 (V-ATPase proteolipid subunit), IPR002379 (V-ATPase proteolipid subunit C-like domain)	GO:0015078 (hydrogen ion transmembrane transporter activity), GO:0015991 (ATP hydrolysis coupled proton transport), GO:0033177 (proton-transporting two-sector ATPase complex, proton-transporting domain), GO:0033179 (proton-transporting V-type ATPase, V0 domain)	1	1	1	18.8	18.8	18.8	9.6424	0	4.1676	557750000	9	Niben101Scf15579g00016.1;Niben101Scf02862g00008.1;Niben101Scf00687g04002.1;Niben101Scf10228g01024.1;Niben101Scf10919g00001.1;Niben101Scf04629g00007.1;Niben101Scf02594g10014.1;Niben101Scf02461g05002.1;Niben101Scf01205g02005.1;Niben101Scf00466g02021.1;Niben101Scf00152g09015.1;Niben101Scf03735g07010.1	Niben101Scf15579g00016.1;Niben101Scf02862g00008.1;Niben101Scf00687g04002.1;Niben101Scf10228g01024.1;Niben101Scf10919g00001.1;Niben101Scf04629g00007.1;Niben101Scf02594g10014.1;Niben101Scf02461g05002.1;Niben101Scf01205g02005.1;Niben101Scf00466g02021.1;Niben101Scf00152g09015.1;Niben101Scf03735g07010.1	165
Regulator of chromosome condensation (RCC1) family protein LENGTH=538	22.1873	21.5837	21.3622	21.5099	22.3276	22.315	22.2062	21.5564	21.5242	21.4326	21.9179	22.0737	22.2928	21.9444	21.8099	21.9137	AT1G19880.1	IPR009091 (Regulator of chromosome condensation 1/beta-lactamase-inhibitor protein II), IPR028641 (Protein RCC2)	GO:0000278 (mitotic cell cycle), GO:0007032 (endosome organization), GO:0051301 (cell division)	5	5	3	11.4	11.4	6.8	63.188	0	7.1349	122790000	22	Niben101Scf00152g18006.1	Niben101Scf00152g18006.1	166
Endoglucanase 2	NaN	NaN	NaN	NaN	NaN	20.8461	20.9855	NaN	NaN	NaN	NaN	NaN	NaN	NaN	NaN	NaN	sp|Q9FXI9|GUN2_ARATH	IPR001701 (Glycoside hydrolase, family 9), IPR008928 (Six-hairpin glycosidase-like)	GO:0003824 (catalytic activity), GO:0004553 (hydrolase activity, hydrolyzing O-glycosyl compounds), GO:0005975 (carbohydrate metabolic process)	1	1	1	2.6	2.6	2.6	55.407	0.0091979	1.678	13194000	3	Niben101Scf00152g25013.1;Niben101Scf11743g00009.1	Niben101Scf00152g25013.1;Niben101Scf11743g00009.1	168
Chaperone protein DnaJ	20.5632	20.7072	20.7301	20.717	20.2329	20.4648	20.4368	20.5923	20.6363	20.8752	NaN	20.106	19.984	21.0929	20.7489	21.2345	sp|A7GT07|DNAJ_BACCN	IPR001305 (Heat shock protein DnaJ, cysteine-rich domain)	GO:0031072 (heat shock protein binding), GO:0051082 (unfolded protein binding)	1	1	1	14.3	14.3	14.3	15.891	0	51.634	44931000	12	Niben101Scf05411g02022.1;Niben101Scf00152g25020.1	Niben101Scf05411g02022.1;Niben101Scf00152g25020.1	169
ATP-dependent RNA helicase, putative LENGTH=1168;Pre-mRNA-splicing factor ATP-dependent RNA helicase PRP43	19.4501	19.4893	19.1936	19.3257	19.6466	19.6056	19.97	19.1072	19.028	NaN	NaN	NaN	19.1887	NaN	NaN	19.4948	AT3G26560.1;sp|P53131|PRP43_YEAST	IPR001650 (Helicase, C-terminal), IPR007502 (Helicase-associated domain), IPR011709 (Domain of unknown function DUF1605), IPR014001 (Helicase superfamily 1/2, ATP-binding domain), IPR027417 (P-loop containing nucleoside triphosphate hydrolase);"IPR001650 (Helicase, C-terminal), IPR014001 (Helicase superfamily 1/2, ATP-binding domain), IPR027417 (P-loop containing nucleoside triphosphate hydrolase…	GO:0004386 (helicase activity)	1	1	1	3.6	3.6	3.6	34.354	0.036893	1.2221	15720000	3	Niben101Scf00153g00017.1;Niben101Scf00793g01002.1;Niben101Scf06412g04018.1	Niben101Scf00153g00017.1;Niben101Scf00793g01002.1;Niben101Scf06412g04018.1	170
Alpha-mannosidase	20.6258	21.1513	21.413	21.3806	21.6568	21.4112	21.7472	21.6802	21.4775	21.48	21.9342	22.3906	22.0792	21.947	NaN	22.719	sp|C0HJB3|MANA_CANEN	IPR011013 (Galactose mutarotase-like domain), IPR011330 (Glycoside hydrolase/deacetylase, beta/alpha-barrel), IPR013780 (Glycosyl hydrolase, family 13, all-beta), IPR028995 (Glycoside hydrolase, families 57/38, central domain)	GO:0003824 (catalytic activity), GO:0004553 (hydrolase activity, hydrolyzing O-glycosyl compounds), GO:0004559 (alpha-mannosidase activity), GO:0005975 (carbohydrate metabolic process), GO:0006013 (mannose metabolic process), GO:0008270 (zinc ion binding), GO:0015923 (mannosidase activity), GO:0030246 (carbohydrate binding)	4	4	4	5.3	5.3	5.3	107.95	0	21.713	83928000	17	Niben101Scf00153g00021.1	Niben101Scf00153g00021.1	171
Polyamine aminopropyl transferase;Spermidine synthase	24.2926	24.2574	24.1738	24.0654	24.3104	24.3242	24.3292	24.117	24.0341	24.3619	24.5171	24.4898	24.4305	24.1759	24.1352	24.1876	sp|A6TRI3|SPEE_ALKMQ;sp|A8GJ06|SPEE_SERP5;sp|B0K9I5|SPEE_THEP3;sp|O48660|SPDE_NICSY	IPR001045 (Spermidine/spermine synthases family), IPR029063 (S-adenosyl-L-methionine-dependent methyltransferase), IPR030373 (Polyamine biosynthesis domain, conserved site);IPR029063 (S-adenosyl-L-methionine-dependent methyltransferase)	GO:0003824 (catalytic activity)	6	6	6	19.6	19.6	19.6	37.801	0	27.916	632230000	76	Niben101Scf03534g02011.1;Niben101Scf00154g01001.1;Niben101Scf02764g02003.1;Niben101Scf08226g00004.1	Niben101Scf03534g02011.1;Niben101Scf00154g01001.1	172
Syntaxin-71	NaN	NaN	NaN	NaN	NaN	NaN	NaN	NaN	NaN	NaN	NaN	NaN	NaN	NaN	NaN	NaN	sp|Q9SF29|SYP71_ARATH	IPR000727 (Target SNARE coiled-coil domain)	GO:0005484 (SNAP receptor activity), GO:0005515 (protein binding), GO:0006886 (intracellular protein transport), GO:0016020 (membrane);GO:0005515 (protein binding)	1	1	1	3	3	3	30.579	0.044187	1.1309	0	4	Niben101Scf07294g00014.1;Niben101Scf00155g03002.1;Niben101Scf04292g12001.1	Niben101Scf07294g00014.1;Niben101Scf00155g03002.1;Niben101Scf04292g12001.1	173
Pyruvate kinase family protein LENGTH=498	20.4315	20.1924	19.8577	NaN	20.236	19.9685	NaN	NaN	19.9711	NaN	19.6897	20.2679	20.0192	NaN	NaN	NaN	AT5G56350.1	IPR001697 (Pyruvate kinase)	GO:0000287 (magnesium ion binding), GO:0003824 (catalytic activity), GO:0004743 (pyruvate kinase activity), GO:0006096 (glycolytic process), GO:0030955 (potassium ion binding)	2	1	1	4.3	2.4	2.4	55.027	0.034449	1.255	22329000	6	Niben101Scf04292g11008.1;Niben101Scf00155g04014.1	Niben101Scf04292g11008.1;Niben101Scf00155g04014.1	174
Ankyrin repeat family protein LENGTH=175	20.8998	21.1829	21.2941	21.5308	NaN	NaN	NaN	21.5725	20.9851	21.1277	21.1028	20.3947	20.544	19.96	21.347	20.8907	AT1G50900.1	IPR020683 (Ankyrin repeat-containing domain)		1	1	1	7.9	7.9	7.9	19.476	0	5.0118	57947000	5	Niben101Scf00157g03004.1	Niben101Scf00157g03004.1	175
Tryptophan synthase beta chain	22.1223	22.1611	22.5376	22.474	22.4966	22.4632	22.0017	22.0487	21.9188	22.3038	22.4373	22.4912	22.4353	22.3609	22.2907	22.1127	sp|B7J4S9|TRPB_ACIF2	IPR023026 (Tryptophan synthase beta chain/beta chain-like)	GO:0000162 (tryptophan biosynthetic process), GO:0004834 (tryptophan synthase activity), GO:0006568 (tryptophan metabolic process)	6	2	2	17.8	6.1	6.1	50.018	0.0032922	2.2282	152990000	10	Niben101Scf00157g04001.1	Niben101Scf00157g04001.1	176
Small ubiquitin-related modifier 1;Small ubiquitin-related modifier 2	22.8313	22.1204	22.1944	22.6299	22.0322	22.0897	22.0794	21.8785	22.0114	21.9501	21.9906	22.1914	21.858	22.1269	21.8095	21.935	sp|P55852|SUMO1_ARATH;sp|P55857|SUMO1_ORYSJ;sp|Q9FLP6|SUMO2_ARATH	IPR029071 (Ubiquitin-related domain)	GO:0005515 (protein binding)	1	1	1	16.2	16.2	16.2	8.5625	0.0098468	1.6455	152630000	4	Niben101Scf01943g04009.1;Niben101Scf05322g00002.1;Niben101Scf00159g03005.1;Niben101Scf05692g04002.1;Niben101Scf03170g01019.1;Niben101Scf01018g08014.1	Niben101Scf01943g04009.1;Niben101Scf05322g00002.1;Niben101Scf00159g03005.1;Niben101Scf05692g04002.1;Niben101Scf03170g01019.1;Niben101Scf01018g08014.1	177
Pterin-4-alpha-carbinolamine dehydratase	25.786	25.4854	25.577	25.5678	25.421	25.4033	25.4585	25.369	25.4582	25.4387	25.0481	25.0164	24.9927	25.5266	25.4718	25.3275	sp|Q885L1|PHS_PSESM	IPR001533 (Transcriptional coactivator/pterin dehydratase)	GO:0006729 (tetrahydrobiopterin biosynthetic process), GO:0008124 (4-alpha-hydroxytetrahydrobiopterin dehydratase activity)	6	6	2	39	39	24.3	24.134	0	51.052	1420700000	87	Niben101Scf00163g08019.1	Niben101Scf00163g08019.1	178
Histone-lysine N-methyltransferase, H3 lysine-9 specific SUVH6;Histone-lysine N-methyltransferase 2A	NaN	NaN	NaN	NaN	NaN	NaN	NaN	NaN	NaN	NaN	NaN	NaN	NaN	19.9818	NaN	NaN	sp|P55200|KMT2A_MOUSE;sp|Q8VZ17|SUVH6_ARATH	IPR001214 (SET domain), IPR003105 (SRA-YDG), IPR003616 (Post-SET domain), IPR007728 (Pre-SET domain), IPR015947 (PUA-like domain);"IPR003105 (SRA-YDG), IPR015947 (PUA-like domain)"	GO:0005515 (protein binding), GO:0005634 (nucleus), GO:0008270 (zinc ion binding), GO:0018024 (histone-lysine N-methyltransferase activity), GO:0034968 (histone lysine methylation), GO:0042393 (histone binding);GO:0042393 (histone binding)	1	1	1	3.9	3.9	3.9	37.254	0.015952	1.5229	456480000	0	Niben101Scf01937g02007.1;Niben101Scf00163g17004.1	Niben101Scf01937g02007.1;Niben101Scf00163g17004.1	179
Peptide methionine sulfoxide reductase MsrA;Peptide methionine sulfoxide reductase MsrA 2	25.6295	25.6318	25.677	25.6579	25.5185	25.6969	25.5467	25.362	25.4276	25.4752	25.4647	25.5517	25.5507	25.4557	25.5204	25.4937	sp|B6IS04|MSRA_RHOCS;sp|Q57GH3|MSRA_SALCH;sp|Q8YWD8|MSRA2_NOSS1	IPR002569 (Peptide methionine sulphoxide reductase MsrA), IPR028427 (Peptide methionine sulfoxide reductase)	GO:0006979 (response to oxidative stress), GO:0008113 (peptide-methionine (S)-S-oxide reductase activity), GO:0016671 (oxidoreductase activity, acting on a sulfur group of donors, disulfide as acceptor), GO:0030091 (protein repair), GO:0055114 (oxidation-reduction process)	6	6	1	26.3	26.3	10.7	31.336	0	24.248	1488800000	79	Niben101Scf00163g17005.1;Niben101Scf01937g02005.1;Niben101Scf00860g03019.1	Niben101Scf00163g17005.1;Niben101Scf01937g02005.1;Niben101Scf00860g03019.1	180
ATP-dependent 6-phosphofructokinase;ATP-dependent 6-phosphofructokinase 3;phosphofructokinase 4 LENGTH=530	21.1978	20.963	22.0757	21.5019	21.0094	21.6966	21.8413	20.0633	21.2794	21.5897	21.4755	21.3996	21.3524	20.7659	NaN	21.2486	AT5G61580.1;sp|A7FCW1|PFKA_YERP3;sp|B0S230|PFKA_FINM2;sp|B9DSA4|PFKA_STRU0;sp|Q5XBV2|PFKA_STRP6;sp|Q65VM6|PFKA_MANSM;sp|Q8DJB1|PFKA_THEEB;sp|Q94AA4|PFKA3_ARATH	IPR000023 (Phosphofructokinase domain), IPR012004 (Pyrophosphate-dependent phosphofructokinase TP0108), IPR022953 (Phosphofructokinase);"IPR000023 (Phosphofructokinase domain), IPR022953 (Phosphofructokinase)";IPR000023 (Phosphofructokinase domain)	GO:0003872 (6-phosphofructokinase activity), GO:0005524 (ATP binding), GO:0006002 (fructose 6-phosphate metabolic process), GO:0006096 (glycolytic process);"GO:0003872 (6-phosphofructokinase activity), GO:0006002 (fructose 6-phosphate metabolic process), GO:0006096 (glycolytic process)";"GO:0003872 (6-phosphofructokinase activity), GO:0006096 (glycolytic process)"	3	3	3	6.6	6.6	6.6	58.552	0	12.942	82453000	17	Niben101Scf00163g23018.1;Niben101Scf08546g05007.1;Niben101Scf00163g23017.1;Niben101Scf10050g00002.1;Niben101Scf06290g03019.1;Niben101Scf06698g00008.1;Niben101Scf01235g00019.1;Niben101Scf02217g03004.1	Niben101Scf00163g23018.1;Niben101Scf08546g05007.1	181
Aspartic proteinase nepenthesin-2;Eukaryotic aspartyl protease family protein LENGTH=469	22.9955	22.816	22.9806	22.6704	23.0756	23.1251	23.1721	22.6012	22.8896	22.762	22.8187	23.0259	22.5757	22.9072	23.2001	22.8507	AT3G52500.1;sp|Q766C2|NEP2_NEPGR	IPR001461 (Aspartic peptidase), IPR021109 (Aspartic peptidase domain)	GO:0004190 (aspartic-type endopeptidase activity), GO:0006508 (proteolysis)	3	3	3	6.1	6.1	6.1	50.587	0	3.3043	241870000	11	Niben101Scf00165g00008.1;Niben101Scf01750g15002.1;Niben101Scf00048g01007.1	Niben101Scf00165g00008.1;Niben101Scf01750g15002.1	182
50S ribosomal protein L27	25.8861	25.9086	25.9043	25.8632	25.8662	25.8918	25.9302	25.7748	25.8793	25.8831	25.7817	25.7788	25.8025	25.7884	25.874	25.8669	sp|Q5LGR6|RL27_BACFN	IPR001684 (Ribosomal protein L27)	GO:0003735 (structural constituent of ribosome), GO:0005622 (intracellular), GO:0005840 (ribosome), GO:0006412 (translation)	4	4	4	20.6	20.6	20.6	20.571	0	13.783	1852800000	58	Niben101Scf07564g01020.1;Niben101Scf00167g03013.1	Niben101Scf07564g01020.1;Niben101Scf00167g03013.1	183
ATP synthase subunit alpha, chloroplastic;ATP synthase subunit alpha	24.4289	24.8939	25.2638	24.6048	24.1762	23.9296	23.9927	25.2672	25.4361	25.2577	24.1395	24.0925	24.1233	24.9021	24.9086	24.8322	sp|A4GGB2|ATPA_PHAVU;sp|B2J058|ATPA_NOSP7;sp|C0RF52|ATPA_BRUMB;sp|Q0BQE6|ATPA_GRABC;sp|Q2JIG0|ATPA_SYNJB;sp|Q4UK16|ATPA_RICFE;sp|Q8DLP3|ATPA_THEEB	IPR000194 (ATPase, F1/V1/A1 complex, alpha/beta subunit, nucleotide-binding domain), IPR004100 (ATPase, F1 complex alpha/beta subunit, N-terminal domain), IPR023366 (ATP synthase subunit alpha-like domain), IPR027417 (P-loop containing nucleoside triphosphate hydrolase);"IPR000194 (ATPase, F1/V1/A1 complex, alpha/beta subunit, nucleotide-binding domain), IPR017853 (Glycoside hydrolase superfamily…	GO:0004553 (hydrolase activity, hydrolyzing O-glycosyl compounds), GO:0005524 (ATP binding), GO:0005975 (carbohydrate metabolic process);"GO:0005524 (ATP binding), GO:0015986 (ATP synthesis coupled proton transport), GO:0015991 (ATP hydrolysis coupled proton transport), GO:0015992 (proton transport), GO:0016820 (hydrolase activity, acting on acid anhydrides, catalyzing transmembrane movement of s…	29	1	1	52.5	2.6	2.6	55.465	0	15.593	777050000	11	Niben101Scf00167g04011.1;Niben101Scf02944g00006.1;Niben101Scf13916g01005.1;Niben101Scf01292g03003.1;Niben101Scf08242g01011.1;Niben101Scf09103g00003.1;Niben101Scf03227g03022.1;sp|Q8UC74|ATPA_AGRFCATPsynthasesubunitalphaOS=Agrobacteriumfabrum(strainC58/ATCC33970)OX=176299GN=atpAPE=3SV=1;Niben101Scf04473g01010.1;Niben101Scf02996g06002.1;Niben101Scf04133g02023.1;Niben101Ctg12954g00001.1;Niben101Scf16…	Niben101Scf00167g04011.1	184
MULTISPECIES: hypothetical protein [Planktothrix]	22.9187	22.6827	22.884	22.615	22.6808	22.8787	22.3929	22.4998	22.6569	21.7307	22.43	22.4788	22.7578	22.6533	22.483	22.6327	ref|WP_026797076.1|			4	4	4	16.7	16.7	16.7	30.768	0	3.9366	206250000	14	Niben101Scf00168g06001.1;Niben101Scf03351g04004.1	Niben101Scf00168g06001.1;Niben101Scf03351g04004.1	185
50S ribosomal protein L6;60S ribosomal protein L9	22.8689	22.7467	22.7396	22.8323	22.7965	22.8715	22.9083	22.1892	22.465	22.5813	21.4455	21.7129	21.9254	22.5466	22.6203	22.4411	sp|P14030|RL6_METVA;sp|P49210|RL9_ORYSJ	IPR000702 (Ribosomal protein L6)	GO:0003735 (structural constituent of ribosome), GO:0005622 (intracellular), GO:0005840 (ribosome), GO:0006412 (translation), GO:0019843 (rRNA binding);"GO:0003735 (structural constituent of ribosome), GO:0005840 (ribosome), GO:0006412 (translation), GO:0019843 (rRNA binding)"	14	2	2	66	15.5	15.5	21.988	0	15.87	201080000	31	Niben101Scf00168g08008.1;Niben101Scf00078g02001.1;Niben101Scf01225g04016.1	Niben101Scf00168g08008.1;Niben101Scf00078g02001.1	186
Beta-galactosidase	NaN	NaN	NaN	NaN	20.2236	19.9232	19.9366	NaN	20.0832	NaN	20.4197	20.2134	20.8085	NaN	NaN	NaN	sp|Q6LL68|BGAL_PHOPR	IPR006101 (Glycoside hydrolase, family 2), IPR008979 (Galactose-binding domain-like), IPR011013 (Galactose mutarotase-like domain), IPR013812 (Glycoside hydrolase, family 2/20, immunoglobulin-like beta-sandwich domain), IPR017853 (Glycoside hydrolase superfamily), IPR023230 (Glycoside hydrolase, family 2, conserved site), IPR023232 (Glycoside hydrolase, family 2, active site);"IPR006101 (Glycosid…	GO:0003824 (catalytic activity), GO:0004553 (hydrolase activity, hydrolyzing O-glycosyl compounds), GO:0004565 (beta-galactosidase activity), GO:0005975 (carbohydrate metabolic process), GO:0009341 (beta-galactosidase complex), GO:0030246 (carbohydrate binding)	1	1	1	1.4	1.4	1.4	91.645	0.041109	1.1731	20196000	3	Niben101Scf03321g05016.1;Niben101Scf00168g10029.1	Niben101Scf03321g05016.1;Niben101Scf00168g10029.1	187
NFU1 iron-sulfur cluster scaffold homolog, mitochondrial;iron-sulfur cluster assembly protein NFU4 [Ipomoea batatas] gb|ADY77005.1| iron-sulfur cluster assembly protein NFU4 [Ipomoea batatas]	22.1411	21.656	21.5585	21.8951	21.3673	21.5293	21.694	22.2839	21.6713	22.0776	21.1357	21.2001	21.4907	21.8334	22.1548	21.8123	gb|ADY77002.1|;sp|B4JWR9|NFU1_DROGR	IPR017065 (HIRA-interacting protein 5)	GO:0005506 (iron ion binding), GO:0005737 (cytoplasm), GO:0016226 (iron-sulfur cluster assembly), GO:0051536 (iron-sulfur cluster binding)	2	2	2	17.5	17.5	17.5	16.917	0	3.2755	103640000	10	Niben101Scf13505g02010.1;Niben101Scf00173g00019.1;Niben101Scf01767g03012.1	Niben101Scf13505g02010.1;Niben101Scf00173g00019.1;Niben101Scf01767g03012.1	188
Aspartyl aminopeptidase	23.052	23.0308	22.8452	22.9416	23.0146	22.813	22.9061	22.7274	22.7783	22.6911	22.7871	22.7486	23.1838	22.8356	22.8129	22.531	sp|Q2HJH1|DNPEP_BOVIN	IPR001948 (Peptidase M18), IPR023358 (Peptidase M18, domain 2)	GO:0004177 (aminopeptidase activity), GO:0006508 (proteolysis), GO:0008270 (zinc ion binding)	5	5	5	12.5	12.5	12.5	59.765	0	8.9772	231810000	49	Niben101Scf00556g00004.1;Niben101Scf00173g04002.1	Niben101Scf00556g00004.1;Niben101Scf00173g04002.1	189
NAD(P)H-quinone oxidoreductase subunit 2 A, chloroplastic;Ribulose bisphosphate carboxylase large chain	32.0712	32.4646	32.2587	32.4618	32.2416	32.2226	32.2168	32.435	32.6095	32.5251	32.3521	32.3133	32.5009	33.0037	32.8407	32.8111	sp|A4GG89|RBL_PHAVU;sp|P0CD56|NU2C1_VITVI;sp|P48074|RBL_EUGST;sp|P48709|RBL_NICDE;sp|Q06GQ2|RBL_PIPCE;sp|Q33443|RBL_EREMA;sp|Q37192|RBL_BARSO	IPR000685 (Ribulose bisphosphate carboxylase, large subunit, C-terminal);"IPR017443 (Ribulose bisphosphate carboxylase, large subunit, ferrodoxin-like N-terminal)";"IPR020888 (Ribulose bisphosphate carboxylase, large subunit)"	GO:0000287 (magnesium ion binding), GO:0015977 (carbon fixation), GO:0016984 (ribulose-bisphosphate carboxylase activity);GO:0000287 (magnesium ion binding)	42	8	1	51.9	15.7	2.6	54.872	0	323.31	168570000000	1979	Niben101Scf00173g09004.1;Niben101Scf01426g02003.1;Niben101Scf09248g03002.1;Niben101Scf02582g05007.1;Niben101Scf26642g00001.1;Niben101Scf01758g02005.1;Niben101Scf05711g01001.1	Niben101Scf00173g09004.1	190
ATP synthase subunit beta, chloroplastic	28.8943	29.1788	29.2103	29.1866	28.8439	28.9292	28.9037	29.0537	29.192	29.2172	29.0559	29.3064	29.1808	29.1664	29.1573	29.1801	sp|Q06GQ3|ATPB_PIPCE	IPR001469 (ATPase, F1 complex, delta/epsilon subunit), IPR005722 (ATPase, F1 complex, beta subunit), IPR027417 (P-loop containing nucleoside triphosphate hydrolase)	GO:0005524 (ATP binding), GO:0015986 (ATP synthesis coupled proton transport), GO:0015991 (ATP hydrolysis coupled proton transport), GO:0016820 (hydrolase activity, acting on acid anhydrides, catalyzing transmembrane movement of substances), GO:0033178 (proton-transporting two-sector ATPase complex, catalytic domain), GO:0045261 (proton-transporting ATP synthase complex, catalytic core F(1)), GO:…	9	6	6	18.3	11.5	11.5	50.562	0	120.37	20055000000	560	Niben101Scf00173g09006.1	Niben101Scf00173g09006.1	191
plastid developmental protein DAG, putative LENGTH=232	22.6187	21.3145	NaN	NaN	21.9774	NaN	NaN	NaN	21.919	NaN	NaN	NaN	NaN	21.9249	NaN	NaN	AT1G11430.1			1	1	1	10.3	10.3	10.3	25.224	0.015963	1.5274	33348000	1	Niben101Scf03047g00007.1;Niben101Scf00176g00005.1	Niben101Scf03047g00007.1;Niben101Scf00176g00005.1	192
Oxygen-evolving enhancer protein 3, chloroplastic	27.9848	28.1049	28.1676	28.1709	27.178	27.1169	27.1627	28.3002	28.2463	28.161	27.0153	26.997	26.9336	28.3667	28.2687	28.2823	sp|P12301|PSBQ_SPIOL	IPR008797 (Photosystem II PsbQ, oxygen evolving complex), IPR023222 (PsbQ-like domain)	GO:0005509 (calcium ion binding), GO:0009523 (photosystem II), GO:0009654 (photosystem II oxygen evolving complex), GO:0015979 (photosynthesis), GO:0019898 (extrinsic component of membrane)	12	12	12	42.5	42.5	42.5	24.204	0	230.34	7374200000	332	Niben101Scf06113g00021.1;Niben101Scf00176g05004.1	Niben101Scf06113g00021.1;Niben101Scf00176g05004.1	194
Violaxanthin de-epoxidase, chloroplastic;violaxanthin de-epoxidase-related LENGTH=522	22.1206	22.4054	22.0959	22.2254	22.2788	22.433	22.213	21.4309	22.1935	22.063	22.3833	22.6249	22.7517	21.9082	22.06	21.8877	AT2G21860.1;sp|Q40593|VDE_TOBAC	IPR011038 (Calycin-like)	GO:0009507 (chloroplast), GO:0046422 (violaxanthin de-epoxidase activity), GO:0055114 (oxidation-reduction process)	4	4	4	10	10	10	54.824	0	5.6158	139740000	10	Niben101Scf07893g00003.1;Niben101Scf00177g07008.1	Niben101Scf07893g00003.1;Niben101Scf00177g07008.1	195
Alpha-1,4-glucan-protein synthase [UDP-forming]	20.6542	20.1824	20.2842	19.8027	20.175	20.3492	20.5904	20.1012	20.012	NaN	19.8634	20.7107	20.3273	NaN	NaN	NaN	sp|O04300|UPTG_PEA	IPR004901 (Reversibly glycosylated polypeptide family)	GO:0016866 (intramolecular transferase activity), GO:0030244 (cellulose biosynthetic process)	1	1	1	2.8	2.8	2.8	43.698	0.0031696	2.0255	34316000	10	Niben101Scf00177g12003.1	Niben101Scf00177g12003.1	196
microtubule organization protein [Medicago truncatula]	20.9101	20.1201	NaN	NaN	NaN	NaN	NaN	NaN	20.4876	NaN	19.6978	NaN	NaN	NaN	NaN	NaN	gb|KEH43480.1|	IPR016024 (Armadillo-type fold), IPR024395 (CLASP N-terminal domain)	GO:0005488 (binding)	2	2	2	1.7	1.7	1.7	219.56	0.037693	1.2076	12353000	3	Niben101Scf00180g10016.1	Niben101Scf00180g10016.1	197
Splicing factor 3B subunit 2	21.422	NaN	21.2196	21.1232	21.6359	21.4077	21.4023	20.8736	21.3196	21.1006	21.4834	21.5332	21.3673	21.1195	21.508	NaN	sp|Q13435|SF3B2_HUMAN	IPR006568 (PSP, proline-rich), IPR007180 (Domain of unknown function DUF382)	GO:0005634 (nucleus)	3	3	3	9.2	9.2	9.2	60.808	0	6.4684	79695000	16	Niben101Scf00180g11027.1;Niben101Scf04384g05019.1	Niben101Scf00180g11027.1	198
Translation initiation factor IF-2	NaN	20.7734	20.8018	20.4541	NaN	21.2545	21.2891	20.6805	20.4873	20.7895	20.3746	20.7213	21.0809	20.7671	20.8884	20.825	sp|B0RDY9|IF2_CLAMS;sp|P72689|IF2_SYNY3	IPR000795 (Elongation factor, GTP-binding domain), IPR004161 (Translation elongation factor EFTu/EF1A, domain 2), IPR005225 (Small GTP-binding protein domain), IPR027417 (P-loop containing nucleoside triphosphate hydrolase);"IPR000795 (Elongation factor, GTP-binding domain), IPR005225 (Small GTP-binding protein domain), IPR009000 (Translation protein, beta-barrel domain), IPR027417 (P-loop contai…	GO:0003924 (GTPase activity), GO:0005525 (GTP binding)	4	4	1	3.4	3.4	1	134.93	0	4.0601	42996000	5	Niben101Scf00181g00004.1;Niben101Scf11444g00003.1	Niben101Scf00181g00004.1	199
Lysine--tRNA ligase	21.7939	21.7602	21.411	21.5861	21.6616	21.9521	22.0088	21.6464	21.6793	21.7536	21.6627	21.6207	21.6686	21.4193	21.478	21.6086	sp|Q3M8C8|SYK_ANAVT	IPR018150 (Aminoacyl-tRNA synthetase, class II (D/K/N)-like)	GO:0000166 (nucleotide binding), GO:0003676 (nucleic acid binding), GO:0004812 (aminoacyl-tRNA ligase activity), GO:0004824 (lysine-tRNA ligase activity), GO:0005524 (ATP binding), GO:0005737 (cytoplasm), GO:0006418 (tRNA aminoacylation for protein translation), GO:0006430 (lysyl-tRNA aminoacylation)	19	2	2	30.7	4.4	4.4	77.231	0	2.9229	106540000	12	Niben101Scf00182g04001.1	Niben101Scf00182g04001.1	200
ASR4 protein [Solanum peruvianum]	22.2154	22.4174	22.368	22.6066	22.4671	22.9303	22.4437	22.6321	22.8653	22.4699	23.7097	23.5052	24.0553	22.2777	22.7868	23.0358	emb|CBY05509.1|	IPR003496 (ABA/WDS induced protein)	GO:0006950 (response to stress)	3	3	3	16	16	16	27.619	0	14.335	219070000	14	Niben101Scf00185g01001.1	Niben101Scf00185g01001.1	201
Vacuolar-sorting receptor 3	21.311	21.3625	21.313	21.4524	21.4588	21.2529	21.2729	21.3684	21.5069	21.4871	NaN	NaN	21.2151	21.3717	NaN	21.0731	sp|O80977|VSR3_ARATH	IPR001881 (EGF-like calcium-binding domain), IPR003137 (Protease-associated domain, PA), IPR026823 (Complement Clr-like EGF domain)	GO:0005509 (calcium ion binding)	2	2	2	3.9	3.9	3.9	65.411	0	3.216	77586000	11	Niben101Scf00187g02023.1;Niben101Scf08001g02017.1	Niben101Scf00187g02023.1;Niben101Scf08001g02017.1	202
14-3-3-like protein GF14 mu;14-3-3-like protein GF14-E;14-3-3-like protein GF14-F	21.0568	21.0257	20.9109	20.6603	21.2866	21.3875	21.1455	NaN	21.2556	21.1454	20.5049	20.9569	20.539	21.4327	21.2853	20.6867	sp|Q06967|14336_ORYSJ;sp|Q6EUP4|14335_ORYSJ;sp|Q96299|14339_ARATH	IPR000308 (14-3-3 protein), IPR023409 (14-3-3 protein, conserved site), IPR023410 (14-3-3 domain)	GO:0019904 (protein domain specific binding)	10	1	1	43.8	5.4	5.4	29.115	0	11.852	61959000	18	Niben101Scf00189g00004.1;Niben101Scf01521g05005.1;Niben101Ctg14382g00002.1	Niben101Scf00189g00004.1	203
3,4-dihydroxy-2-butanone 4-phosphate synthase	22.407	22.2545	22.2123	22.4534	22.3813	22.2427	22.3251	22.108	22.2329	22.2746	21.8776	21.6966	21.8735	22.2915	22.3337	22.5274	sp|Q9JZ77|RIBB_NEIMB	IPR000422 (3,4-dihydroxy-2-butanone 4-phosphate synthase, RibB), IPR000926 (GTP cyclohydrolase II, RibA), IPR016299 (Riboflavin biosynthesis protein RibBA)	GO:0003935 (GTP cyclohydrolase II activity), GO:0008686 (3,4-dihydroxy-2-butanone-4-phosphate synthase activity), GO:0009231 (riboflavin biosynthetic process)	3	3	2	6.8	6.8	4	59.257	0	3.2657	154990000	32	Niben101Scf00189g06010.1	Niben101Scf00189g06010.1	204
26S proteasome non-ATPase regulatory subunit 11 homolog	23.7188	22.9741	23.3477	22.9008	23.0314	23.9073	23.9725	23.4805	23.3112	23.0375	23.4521	23.6328	23.7255	22.262	23.4118	23.0755	sp|Q9LP45|PSD11_ARATH	IPR000717 (Proteasome component (PCI) domain), IPR011990 (Tetratricopeptide-like helical domain), IPR013143 (PCI/PINT associated module)	GO:0005515 (protein binding)	7	7	4	16.1	16.1	9.7	47.12	0	8.5652	336980000	36	Niben101Scf00193g01010.1;Niben101Scf08163g00001.1;Niben101Scf05712g00001.1	Niben101Scf00193g01010.1;Niben101Scf08163g00001.1	205
Mitochondrial Rho GTPase 1	NaN	NaN	NaN	NaN	NaN	NaN	NaN	NaN	NaN	NaN	NaN	20.7835	NaN	NaN	NaN	NaN	sp|P0CO79|GEM1_CRYNB	IPR001806 (Small GTPase superfamily), IPR011992 (EF-hand domain pair), IPR027417 (P-loop containing nucleoside triphosphate hydrolase);"IPR003578 (Small GTPase superfamily, Rho type), IPR011992 (EF-hand domain pair), IPR021181 (Small GTPase superfamily, mitochondrial Rho), IPR027417 (P-loop containing nucleoside triphosphate hydrolase)"	GO:0003924 (GTPase activity), GO:0005509 (calcium ion binding), GO:0005525 (GTP binding), GO:0005622 (intracellular), GO:0005741 (mitochondrial outer membrane), GO:0007264 (small GTPase mediated signal transduction), GO:0015031 (protein transport), GO:0019725 (cellular homeostasis);"GO:0003924 (GTPase activity), GO:0005509 (calcium ion binding), GO:0005525 (GTP binding), GO:0005622 (intracellular…	1	1	1	1.9	1.9	1.9	65.121	0.0016828	2.3575	2718700	7	Niben101Scf04283g08013.1;Niben101Scf00196g00003.1	Niben101Scf04283g08013.1;Niben101Scf00196g00003.1	206
Coatomer, alpha subunit LENGTH=1216;Coatomer subunit alpha-1;Coatomer subunit alpha-2	23.7904	23.7149	23.8036	23.6545	23.8783	23.8584	23.876	23.6757	23.7246	23.713	23.7893	23.9006	23.9043	23.7823	23.6504	23.7324	AT1G62020.1;sp|Q94A40|COPA1_ARATH;sp|Q9SJT9|COPA2_ARATH	IPR006692 (Coatomer, WD associated region), IPR010714 (Coatomer, alpha subunit, C-terminal), IPR015943 (WD40/YVTN repeat-like-containing domain);"IPR006692 (Coatomer, WD associated region), IPR015943 (WD40/YVTN repeat-like-containing domain)";"IPR011048 (Cytochrome cd1-nitrite reductase-like, haem d1 domain), IPR016391 (Coatomer alpha subunit)";"IPR015943 (WD40/YVTN repeat-like-containing domain)…	GO:0005198 (structural molecule activity), GO:0005515 (protein binding), GO:0006886 (intracellular protein transport), GO:0016192 (vesicle-mediated transport), GO:0030117 (membrane coat);"GO:0005198 (structural molecule activity), GO:0005515 (protein binding), GO:0006886 (intracellular protein transport), GO:0016192 (vesicle-mediated transport), GO:0030117 (membrane coat), GO:0030126 (COPI vesicl…	14	14	8	14.8	14.8	7.8	137.14	0	83.842	441320000	90	Niben101Scf00197g02006.1;Niben101Scf06228g00010.1;Niben101Scf02461g09001.1;Niben101Scf12737g00006.1;Niben101Scf08603g00001.1	Niben101Scf00197g02006.1;Niben101Scf06228g00010.1	207
Serine carboxypeptidase-like 40	20.0383	20.392	20.4396	20.2963	NaN	20.1719	19.4268	20.0145	20.5004	NaN	20.1794	20.0893	20.2409	20.2029	20.0527	20.2196	sp|Q0WRX3|SCP40_ARATH	IPR001563 (Peptidase S10, serine carboxypeptidase), IPR029058 (Alpha/Beta hydrolase fold)	GO:0004185 (serine-type carboxypeptidase activity), GO:0006508 (proteolysis)	2	2	2	6.1	6.1	6.1	53.72	0.0094995	1.6553	27478000	2	Niben101Scf00199g01002.1	Niben101Scf00199g01002.1	208
nucleotide binding protein, putative [Ricinus communis] gb|EEF34442.1| nucleotide binding protein, putative [Ricinus communis]	22.6881	22.6396	22.8291	22.8712	22.7629	23.0081	22.9635	23.1028	21.9378	22.6671	23.103	23.0499	22.987	22.7202	23.2306	22.9593	ref|XP_002527953.1|	IPR009917 (Steroid receptor RNA activator-protein/coat protein complex II, Sec31), IPR015943 (WD40/YVTN repeat-like-containing domain)	GO:0005515 (protein binding)	7	7	2	7.4	7.4	2.4	122.31	0	9.9933	229750000	29	Niben101Scf00199g03003.1;tr|Q7CZY1|Q7CZY1_AGRFCGGDEFdomain-containingproteinOS=Agrobacteriumfabrum(strainC58/ATCC33970)OX=176299GN=Atu1119PE=4SV=2	Niben101Scf00199g03003.1	209
protein RER1C1 [Arabidopsis thaliana] RecName: Full=Protein RER1C;Short=AtRER1C [Arabidopsis thaliana] dbj|BAA33862.1| AtRER1C [Arabidopsis thaliana] gb|AAL47450.1| At2g23310/T20D16.6 [Arabidopsis thaliana] gb|AAB87102.2| putative integral membrane protein [Arabidopsis thaliana] gb|AAM19906.1| At2g23310/T20D16.6 [Arabidopsis thaliana] gb|AAM63458.1| putative integral membrane protein [Arabidopsis…	22.0065	22.2372	22.2678	22.3401	22.2734	22.1795	22.2069	22.0241	22.2117	22.221	22.0552	22.0315	22.1763	20.9889	22.3961	22.1711	ref|NP_565550.1|	IPR004932 (Retrieval of early ER protein Rer1)	GO:0016021 (integral component of membrane)	2	2	2	9.4	9.4	9.4	22.106	0.018188	1.4652	139900000	6	Niben101Scf00202g01002.1;Niben101Scf03214g01022.1;Niben101Scf07146g00008.1;Niben101Scf03602g02008.1;Niben101Scf04784g01003.1;Niben101Scf00893g01017.1	Niben101Scf00202g01002.1;Niben101Scf03214g01022.1;Niben101Scf07146g00008.1;Niben101Scf03602g02008.1;Niben101Scf04784g01003.1;Niben101Scf00893g01017.1	210
Glucose-1-phosphate adenylyltransferase family protein LENGTH=521	NaN	21.895	NaN	NaN	NaN	NaN	NaN	21.6586	NaN	22.3964	22.7633	22.1295	22.4088	NaN	NaN	22.2418	AT4G39210.1	IPR011004 (Trimeric LpxA-like), IPR029044 (Nucleotide-diphospho-sugar transferases)	GO:0005978 (glycogen biosynthetic process), GO:0008878 (glucose-1-phosphate adenylyltransferase activity), GO:0009058 (biosynthetic process), GO:0016779 (nucleotidyltransferase activity)	8	1	0	17.2	1.6	0	56.286	0.043928	1.134	47163000	1	Niben101Scf00202g02008.1	Niben101Scf00202g02008.1	211
Diaminopimelate decarboxylase	26.3278	26.2842	26.2766	26.3874	26.5082	26.4301	26.4701	26.2792	26.2872	26.315	26.2704	26.15	26.1532	26.5034	26.2774	26.3156	sp|O67262|DCDA_AQUAE	IPR000183 (Ornithine/DAP/Arg decarboxylase), IPR029066 (PLP-binding barrel);"IPR009006 (Alanine racemase/group IV decarboxylase, C-terminal), IPR029066 (PLP-binding barrel)"	GO:0003824 (catalytic activity), GO:0008836 (diaminopimelate decarboxylase activity), GO:0009089 (lysine biosynthetic process via diaminopimelate);GO:0003824 (catalytic activity)	17	17	3	46.9	46.9	10.2	53.754	0	97.817	2559200000	221	Niben101Scf00202g05001.1;Niben101Scf00893g01020.1	Niben101Scf00202g05001.1	212
60S ribosomal protein L28-1	27.1969	26.8542	27.0178	26.9401	27.0997	27.1851	27.2029	26.8271	26.7834	26.9419	27.0443	27.4542	27.191	26.6242	26.9964	26.8353	sp|O82204|RL281_ARATH	IPR002672 (Ribosomal protein L28e), IPR029004 (Ribosomal L28e/Mak16)	GO:0003735 (structural constituent of ribosome), GO:0005622 (intracellular), GO:0005840 (ribosome), GO:0006412 (translation)	6	6	4	34.5	34.5	24.9	19.79	0	76.685	4407900000	115	Niben101Scf01764g00009.1;Niben101Scf00206g00033.1	Niben101Scf01764g00009.1;Niben101Scf00206g00033.1	215
Translocon-associated protein subunit alpha	21.6653	20.9337	21.1164	21.0526	21.275	21.4242	21.4256	NaN	21.3698	21.3639	NaN	NaN	NaN	21.2523	NaN	21.127	sp|P45434|SSRA_ARATH	IPR005595 (Translocon-associated protein (TRAP), alpha subunit)	GO:0005789 (endoplasmic reticulum membrane)	1	1	1	5.8	5.8	5.8	27.985	0	7.672	61862000	12	Niben101Scf01847g02002.1;Niben101Scf00211g00018.1	Niben101Scf01847g02002.1;Niben101Scf00211g00018.1	216
Peptidyl-prolyl cis-trans isomerase 7;Peptidyl-prolyl cis-trans isomerase A	27.6075	27.425	27.3399	27.3158	27.4088	27.3206	27.4254	27.5962	27.655	27.52	27.4447	27.4509	27.3935	27.4069	27.5403	27.6075	sp|P10111|PPIA_RAT;sp|P52015|CYP7_CAEEL	IPR002130 (Cyclophilin-type peptidyl-prolyl cis-trans isomerase domain), IPR024936 (Cyclophilin-type peptidyl-prolyl cis-trans isomerase), IPR029000 (Cyclophilin-like domain);"IPR002130 (Cyclophilin-type peptidyl-prolyl cis-trans isomerase domain), IPR029000 (Cyclophilin-like domain)"	GO:0000413 (protein peptidyl-prolyl isomerization), GO:0003755 (peptidyl-prolyl cis-trans isomerase activity), GO:0006457 (protein folding)	11	11	3	73.3	73.3	16.3	18.103	0	126.4	6100300000	250	Niben101Scf00211g00029.1;Niben101Ctg13380g00001.1	Niben101Scf00211g00029.1;Niben101Ctg13380g00001.1	217
Multiprotein-bridging factor 1b	21.0989	20.647	20.5179	NaN	NaN	NaN	NaN	NaN	NaN	NaN	NaN	NaN	NaN	NaN	NaN	NaN	sp|Q9LXT3|MBF1B_ARATH	IPR010982 (Lambda repressor-like, DNA-binding domain), IPR013729 (Multiprotein bridging factor 1, N-terminal)	GO:0003677 (DNA binding), GO:0043565 (sequence-specific DNA binding)	1	1	1	17.3	17.3	17.3	15.34	0.00088417	2.7125	21122000	2	Niben101Scf00640g00014.1;Niben101Scf08007g01016.1;Niben101Scf00212g01015.1;Niben101Scf04236g00019.1	Niben101Scf00640g00014.1;Niben101Scf08007g01016.1;Niben101Scf00212g01015.1;Niben101Scf04236g00019.1	218
Bacteria - 1684;EXPRESSED DURING: 13 growth stages;EXPRESSED IN: 19 plant structures;FUNCTIONS IN: molecular_function unknown;Fungi - 2506;Has 17135 Blast hits to 10204 proteins in 644 species: Archae - 47;INVOLVED IN: embryo development;LOCATED IN: chloroplast;Metazoa - 5536;Other Eukaryotes - 5958 (source: NCBI BLink). LENGTH=611;Plants - 1043;unknown protein;Viruses - 361	NaN	NaN	NaN	NaN	NaN	NaN	NaN	NaN	21.4661	NaN	NaN	NaN	NaN	NaN	NaN	NaN	AT3G14900.1			2	2	2	6.9	6.9	6.9	69.673	0.025987	1.3387	3023300	2	Niben101Scf00212g02005.1	Niben101Scf00212g02005.1	219
Acetylglutamate kinase	21.4413	21.2295	21.0578	20.8353	21.0902	21.5337	21.2718	21.2545	21.1229	21.2087	21.3859	21.7967	21.5302	21.2676	21.3301	21.4564	sp|C0QYU9|ARGB_BRAHW	IPR001048 (Aspartate/glutamate/uridylate kinase), IPR001057 (Glutamate/acetylglutamate kinase), IPR004662 (Acetylglutamate kinase)	GO:0003991 (acetylglutamate kinase activity), GO:0004349 (glutamate 5-kinase activity), GO:0005737 (cytoplasm), GO:0006526 (arginine biosynthetic process), GO:0006561 (proline biosynthetic process)	2	2	2	7.8	7.8	7.8	36.397	0	16.99	77425000	19	Niben101Scf01349g03010.1;Niben101Scf00213g00001.1	Niben101Scf01349g03010.1;Niben101Scf00213g00001.1	220
Protein GrpE	21.5264	21.9904	21.3485	21.8861	21.2815	20.1446	21.2205	NaN	19.8799	21.4706	20.0706	18.7535	20.8139	19.7323	19.2153	19.8327	sp|Q2YT46|GRPE_STAAB	IPR000740 (GrpE nucleotide exchange factor)	GO:0000774 (adenyl-nucleotide exchange factor activity), GO:0006457 (protein folding), GO:0042803 (protein homodimerization activity), GO:0051087 (chaperone binding)	5	1	1	45	16.3	16.3	14.036	0.0016639	2.2957	73434000	10	Niben101Scf00215g00017.1	Niben101Scf00215g00017.1	221
V-type ATP synthase subunit D	24.2693	24.3076	24.4096	24.2777	24.4124	24.497	24.2893	24.3871	24.2879	24.4111	24.626	24.7985	24.6806	24.5303	24.5968	24.7105	sp|B6YV16|VATD_THEON;sp|Q5JIR1|VATD_THEKO;sp|Q8TUS9|VATD_METKA	IPR002699 (ATPase, V1 complex, subunit D)	GO:0042626 (ATPase activity, coupled to transmembrane movement of substances)	7	7	7	25.7	25.7	25.7	29.183	0	7.8394	655600000	48	Niben101Scf11497g02007.1;Niben101Scf00215g11013.1;Niben101Scf04556g02009.1;Niben101Scf05483g03004.1	Niben101Scf11497g02007.1;Niben101Scf00215g11013.1;Niben101Scf04556g02009.1;Niben101Scf05483g03004.1	222
product [Oryza sativa Japonica Group];Protein of unknown function (DUF3411) LENGTH=432	21.2601	21.3382	NaN	21.0564	21.7761	21.3822	NaN	21.1506	21.3057	21.1547	21.5023	21.968	22.0602	20.6741	NaN	NaN	AT2G37860.3;ref|NP_001059263.1|	IPR021825 (Protein of unknown function DUF3411, plant)		2	2	2	8.4	8.4	8.4	39.969	0.0031936	2.0598	58841000	6	Niben101Scf00216g00016.1;Niben101Scf03147g01002.1	Niben101Scf00216g00016.1;Niben101Scf03147g01002.1	223
Fructokinase-2	22.7992	22.3842	22.4986	22.4704	22.2565	22.8878	22.7767	22.0191	21.9383	22.1264	22.066	22.5119	22.2967	22.08	22.2927	22.1589	sp|Q7XJ81|SCRK2_SOLHA	IPR002139 (Ribokinase), IPR029056 (Ribokinase-like)	GO:0004747 (ribokinase activity), GO:0006014 (D-ribose metabolic process), GO:0016773 (phosphotransferase activity, alcohol group as acceptor)	5	4	2	22.9	19.8	11.5	30.713	0	5.761	194250000	27	Niben101Scf00217g00006.1	Niben101Scf00217g00006.1	224
Adenylate kinase	NaN	20.5228	NaN	NaN	NaN	NaN	NaN	NaN	20.3893	NaN	NaN	NaN	NaN	NaN	NaN	NaN	sp|A6L0Z9|KAD_BACV8;sp|A6LD69|KAD_PARD8;sp|B5YHP1|KAD_THEYD;sp|Q68W99|KAD_RICTY	IPR000850 (Adenylate kinase/UMP-CMP kinase), IPR027417 (P-loop containing nucleoside triphosphate hydrolase)	GO:0004127 (cytidylate kinase activity), GO:0005524 (ATP binding), GO:0006139 (nucleobase-containing compound metabolic process), GO:0006207 ('de novo' pyrimidine nucleobase biosynthetic process), GO:0006221 (pyrimidine nucleotide biosynthetic process), GO:0009041 (uridylate kinase activity), GO:0019205 (nucleobase-containing compound kinase activity);"GO:0005524 (ATP binding), GO:0006139 (nucleo…	1	1	1	5.7	5.7	5.7	16.059	0.048947	1.0965	9947300	1	Niben101Scf02494g02006.1;Niben101Scf00218g04008.1;Niben101Scf10448g00018.1;Niben101Scf05030g01001.1	Niben101Scf02494g02006.1;Niben101Scf00218g04008.1;Niben101Scf10448g00018.1;Niben101Scf05030g01001.1	225
Chaperone protein DnaJ;Chaperone protein DnaJ 1	22.0693	NaN	22.4726	22.2419	NaN	21.6581	21.3929	NaN	NaN	21.9027	NaN	22.5767	22.1772	NaN	22.3732	21.434	sp|A7MIK3|DNAJ_CROS8;sp|P40170|DNAJ1_STRCO	IPR001623 (DnaJ domain), IPR007872 (Zinc finger, DPH-type)		1	1	1	8.7	8.7	8.7	20.558	0.00087951	2.6558	95751000	12	Niben101Scf00219g01005.1;Niben101Scf28250g00012.1	Niben101Scf00219g01005.1;Niben101Scf28250g00012.1	226
Photosystem I reaction center subunit VI, chloroplastic;"Photosystem I reaction center subunit VI-2, chloroplastic"	25.1213	25.476	25.5137	25.3757	24.6779	24.6273	24.5751	25.7173	25.7704	25.7194	24.248	23.7252	23.8772	25.8811	25.5705	25.0648	sp|O04006|PSAH_BRACM;sp|Q9SUI6|PSAH2_ARATH	IPR004928 (Photosystem I PsaH, reaction centre subunit VI), IPR023833 (Signal peptide, camelysin), IPR029027 (Single alpha-helix domain);"IPR004928 (Photosystem I PsaH, reaction centre subunit VI), IPR029027 (Single alpha-helix domain)"	GO:0009522 (photosystem I), GO:0009538 (photosystem I reaction center), GO:0015979 (photosynthesis)	4	4	4	48.6	48.6	48.6	11.496	0	21.857	1173200000	87	Niben101Scf01147g01007.1;Niben101Scf04494g00018.1;Niben101Scf01374g01016.1;Niben101Scf03287g02002.1;Niben101Scf00220g04015.1;Niben101Scf05709g01021.1	Niben101Scf01147g01007.1;Niben101Scf04494g00018.1;Niben101Scf01374g01016.1;Niben101Scf03287g02002.1;Niben101Scf00220g04015.1;Niben101Scf05709g01021.1	227
Actin-depolymerizing factor 2	22.5502	22.4876	22.4169	22.5513	22.696	22.545	22.4724	22.9088	22.5198	22.461	22.4416	22.354	22.5324	21.4464	22.6782	20.3408	sp|Q9FVI1|ADF2_PETHY	IPR017904 (ADF/Cofilin/Destrin), IPR029006 (ADF-H/Gelsolin-like domain)	GO:0003779 (actin binding), GO:0005622 (intracellular), GO:0015629 (actin cytoskeleton), GO:0030042 (actin filament depolymerization)	1	1	1	15.9	15.9	15.9	15.487	0	3.2247	179710000	13	Niben101Scf05676g05001.1;Niben101Scf00223g03017.1	Niben101Scf05676g05001.1;Niben101Scf00223g03017.1	228
Cytochrome b5	21.6841	21.7975	21.6376	21.7947	21.2338	20.9597	20.8328	21.2769	21.6796	21.1537	NaN	21.0001	NaN	21.3987	NaN	21.4728	sp|P40934|CYB5_BRAOB	IPR001199 (Cytochrome b5-like heme/steroid binding domain)	GO:0020037 (heme binding)	2	2	2	19.4	19.4	19.4	13.935	0.00045558	2.9105	82282000	18	Niben101Scf00225g07012.1	Niben101Scf00225g07012.1	229
Auxin-induced in root cultures protein 12	21.4827	NaN	21.631	21.7158	21.6963	NaN	NaN	NaN	21.51	NaN	21.4864	21.2641	NaN	21.4664	21.521	21.3232	sp|Q94BT2|AIR12_ARATH	IPR005018 (DOMON domain)		3	1	1	13.9	6.6	6.6	25.906	0	17.06	63972000	15	Niben101Scf00228g02006.1	Niben101Scf00228g02006.1	230
ATP-dependent zinc metalloprotease FtsH	NaN	NaN	NaN	NaN	NaN	NaN	NaN	NaN	NaN	NaN	NaN	NaN	NaN	NaN	NaN	NaN	sp|D0MGU8|FTSH_RHOM4;sp|Q6MDI5|FTSH_PARUW	IPR003959 (ATPase, AAA-type, core), IPR005936 (Peptidase, FtsH), IPR011546 (Peptidase M41, FtsH extracellular), IPR027417 (P-loop containing nucleoside triphosphate hydrolase);IPR000642 (Peptidase M41)	GO:0004222 (metalloendopeptidase activity), GO:0005524 (ATP binding), GO:0006508 (proteolysis);"GO:0004222 (metalloendopeptidase activity), GO:0005524 (ATP binding), GO:0006508 (proteolysis), GO:0008270 (zinc ion binding), GO:0016020 (membrane), GO:0016021 (integral component of membrane)"	1	1	1	6.1	6.1	6.1	20.504	0.012604	1.5882	0	7	Niben101Scf08604g00011.1;Niben101Scf10786g01004.1;Niben101Scf00229g00004.1;Niben101Scf05368g02018.1	Niben101Scf08604g00011.1;Niben101Scf10786g01004.1;Niben101Scf00229g00004.1;Niben101Scf05368g02018.1	231
Ribose-phosphate pyrophosphokinase	20.5541	20.3698	20.4743	20.0842	20.3388	20.5461	20.698	20.237	20.6826	20.6843	20.2093	20.3794	NaN	20.635	20.7569	20.6261	sp|P0A719|KPRS_ECO57;sp|P65233|KPRS_MYCBO	IPR029057 (Phosphoribosyltransferase-like), IPR029099 (Ribose-phosphate pyrophosphokinase, N-terminal domain)	GO:0009116 (nucleoside metabolic process)	2	2	2	5	5	5	44.617	0.0016743	2.3248	41109000	10	Niben101Scf00231g06001.1;Niben101Scf03045g10003.1	Niben101Scf00231g06001.1;Niben101Scf03045g10003.1	232
ADP-ribosylation factor 1	21.8788	22.1434	22.9156	22.5886	22.1098	23.2918	23.3481	22.5261	22.8123	22.789	22.37	24.1555	24.0506	21.4771	NaN	22.2348	sp|P51821|ARF1_CHLRE;sp|P51824|ARF1_SOLTU	IPR006689 (Small GTPase superfamily, ARF/SAR type), IPR027417 (P-loop containing nucleoside triphosphate hydrolase)	GO:0005525 (GTP binding), GO:0005622 (intracellular), GO:0007264 (small GTPase mediated signal transduction);GO:0005525 (GTP binding)	2	2	2	39.7	39.7	39.7	7.4724	0	13.192	240420000	28	Niben101Scf20666g00001.1;Niben101Scf00231g07002.1;Niben101Scf03045g07003.1	Niben101Scf20666g00001.1;Niben101Scf00231g07002.1;Niben101Scf03045g07003.1	233
Aldo-keto reductase	23.0298	23.2408	23.0983	23.1198	22.8609	22.8988	22.8555	22.5537	22.6741	22.8219	22.186	22.865	22.6088	21.4117	22.6787	22.6443	sp|P40690|ALKE_BABBO	IPR001395 (Aldo/keto reductase), IPR023210 (NADP-dependent oxidoreductase domain)		4	4	4	32.6	32.6	32.6	16.297	0	18.868	234030000	36	Niben101Scf00233g00006.1;Niben101Scf03064g03017.1	Niben101Scf00233g00006.1;Niben101Scf03064g03017.1	235
D-3-phosphoglycerate dehydrogenase LENGTH=603;D-3-phosphoglycerate dehydrogenase LENGTH=651	24.7832	24.4693	24.5009	24.6327	24.8421	24.899	24.9317	24.4925	24.4987	24.5155	24.4375	24.5888	24.4985	24.6854	24.6047	24.6293	AT1G17745.2;AT4G34200.1	IPR006236 (D-3-phosphoglycerate dehydrogenase), IPR015878 (S-adenosyl-L-homocysteine hydrolase, NAD binding domain), IPR016040 (NAD(P)-binding domain), IPR029009 (Allosteric substrate binding domain), IPR029752 (D-isomer specific 2-hydroxyacid dehydrogenase, NAD-binding domain conserved site 1), IPR029753 (D-isomer specific 2-hydroxyacid dehydrogenase, NAD-binding domain conserved site)	GO:0004617 (phosphoglycerate dehydrogenase activity), GO:0006564 (L-serine biosynthetic process), GO:0008152 (metabolic process), GO:0016597 (amino acid binding), GO:0016616 (oxidoreductase activity, acting on the CH-OH group of donors, NAD or NADP as acceptor), GO:0051287 (NAD binding), GO:0055114 (oxidation-reduction process)	14	11	5	31	26.6	15.6	67.117	0	43.454	808090000	91	Niben101Scf00234g00001.1;Niben101Scf09379g01002.1	Niben101Scf00234g00001.1	236
Chlorophyll a-b binding protein 4, chloroplastic;"Chlorophyll a-b binding protein P4, chloroplastic"	24.6656	25.3134	25.2623	25.3442	25.1683	24.6267	24.4584	25.5805	25.4397	25.7142	25.0744	24.8753	24.6559	25.9267	26.0586	25.8754	sp|P27521|CA4_ARATH;sp|Q9SQL2|CB24_PEA	IPR022796 (Chlorophyll A-B binding protein), IPR023329 (Chlorophyll a/b binding protein domain)	GO:0009765 (photosynthesis, light harvesting), GO:0016020 (membrane)	4	4	3	19.6	19.6	14.8	27.596	0	43.177	1063100000	65	Niben101Scf00245g03004.1;Niben101Scf18643g00022.1	Niben101Scf00245g03004.1;Niben101Scf18643g00022.1	237
Protein RALF-like 33	21.88	21.7139	NaN	21.7854	NaN	NaN	22.0639	NaN	21.962	21.8707	21.9376	NaN	21.5784	NaN	NaN	NaN	sp|Q8L9P8|RLF33_ARATH	IPR008801 (Rapid ALkalinization Factor)		2	2	2	20.8	20.8	20.8	13.913	0.003218	2.1026	61453000	3	Niben101Scf02709g00005.1;Niben101Scf00246g01001.1	Niben101Scf02709g00005.1;Niben101Scf00246g01001.1	238
1-deoxy-D-xylulose-5-phosphate synthase	21.3578	20.4962	20.8062	21.2189	21.0638	21.3216	21.1404	20.8044	NaN	20.7867	20.1688	21.0009	21.057	19.1317	20.82	21.4127	sp|B5ZS68|DXS_RHILW;sp|Q2KBR2|DXS_RHIEC	IPR005477 (Deoxyxylulose-5-phosphate synthase), IPR009014 (Transketolase, C-terminal/Pyruvate-ferredoxin oxidoreductase, domain II), IPR029061 (Thiamin diphosphate-binding fold)	GO:0003824 (catalytic activity), GO:0008152 (metabolic process), GO:0008661 (1-deoxy-D-xylulose-5-phosphate synthase activity), GO:0016114 (terpenoid biosynthetic process)	1	1	1	1.8	1.8	1.8	77.31	0.02816	1.32	67249000	10	Niben101Scf00246g04005.1;Niben101Scf01386g02004.1	Niben101Scf00246g04005.1;Niben101Scf01386g02004.1	239
Nuclear protein localization protein 4 homolog	21.7132	21.3734	21.2254	21.385	21.275	21.093	21.4876	NaN	NaN	21.5086	NaN	NaN	NaN	21.5435	21.5387	21.408	sp|Q54GD3|NPL4_DICDI	IPR007717 (Nuclear pore localisation protein NPL4), IPR024682 (Nuclear pore localisation protein Npl4, ubiquitin-like domain), IPR029071 (Ubiquitin-related domain)		2	2	2	8.3	8.3	8.3	39.248	0	3.1265	70923000	9	Niben101Scf00247g03012.1;Niben101Scf01642g00019.1	Niben101Scf00247g03012.1;Niben101Scf01642g00019.1	240
DEGP protease 2 LENGTH=607	NaN	NaN	NaN	19.8805	20.9725	20.2439	NaN	NaN	20.1948	NaN	20.3472	20.1116	NaN	19.2462	NaN	NaN	AT2G47940.1	IPR001478 (PDZ domain), IPR009003 (Trypsin-like cysteine/serine peptidase domain)	GO:0003824 (catalytic activity), GO:0005515 (protein binding)	3	1	1	7.3	2.7	2.7	48.725	0.015642	1.5335	26840000	4	Niben101Scf00247g05001.1	Niben101Scf00247g05001.1	241
NAD(P)H dehydrogenase 18 LENGTH=212	20.8835	21.2779	21.1661	21.2742	21.3741	20.8975	21.0205	20.6897	21.1875	21.0074	21.4306	21.2547	21.2292	21.1521	20.8931	NaN	AT5G43750.1			3	3	3	16.1	16.1	16.1	25.691	0	4.6906	66775000	5	Niben101Scf00248g00005.1;Niben101Scf04941g02006.1	Niben101Scf00248g00005.1	242
NAD(P)H-quinone oxidoreductase subunit N	22.8488	23.1398	22.6246	23.0801	22.4616	22.4095	22.5666	22.6658	22.3109	22.5598	22.8145	22.367	22.5613	22.857	22.7897	22.8101	sp|B8HUU1|NDHN_CYAP4	IPR020874 (NAD(P)H-quinone oxidoreductase, subunit N)	GO:0016020 (membrane), GO:0016655 (oxidoreductase activity, acting on NAD(P)H, quinone or similar compound as acceptor), GO:0055114 (oxidation-reduction process)	3	3	3	12.8	12.8	12.8	28.166	0	3.3393	199190000	24	Niben101Scf00248g02011.1	Niben101Scf00248g02011.1	243
NADH-ubiquinone oxidoreductase 75 kDa subunit, mitochondrial	24.1633	24.1307	24.002	24.0346	24.2238	24.3156	24.3625	24.0862	23.9795	24.0864	24.4004	24.4069	24.2895	23.9459	24.0286	24.0563	sp|P0CB68|NDUS1_PONPY	IPR010228 (NADH:ubiquinone oxidoreductase, subunit G), IPR012675 (Beta-grasp domain), IPR015405 (NADH-quinone oxidoreductase, chain G, C-terminal)	GO:0008137 (NADH dehydrogenase (ubiquinone) activity), GO:0009055 (electron carrier activity), GO:0016020 (membrane), GO:0016491 (oxidoreductase activity), GO:0016651 (oxidoreductase activity, acting on NAD(P)H), GO:0042773 (ATP synthesis coupled electron transport), GO:0051536 (iron-sulfur cluster binding), GO:0055114 (oxidation-reduction process)	8	8	4	15.4	15.4	7.4	80.088	0	28.918	595700000	83	Niben101Scf00258g02006.1	Niben101Scf00258g02006.1	244
Annexin D1	26.9953	27.0483	27.0994	27.1199	27.0429	27.0303	27.0945	27.4904	27.4293	27.4071	27.9452	27.7965	27.877	27.2521	27.1703	27.2794	sp|Q9SYT0|ANXD1_ARATH	IPR001464 (Annexin)	GO:0005509 (calcium ion binding), GO:0005544 (calcium-dependent phospholipid binding)	17	17	10	58.4	58.4	33	35.919	0	106.53	4879300000	299	Niben101Scf00260g00003.1	Niben101Scf00260g00003.1	245
Cytochrome b-c1 complex subunit 8	22.0909	21.8211	21.7462	21.8449	21.4477	21.4889	21.2634	22.0789	22.0213	21.8849	21.0262	20.9238	21.1076	22.3722	22.3644	22.2262	sp|P46269|QCR8_SOLTU	IPR004205 (Cytochrome b-c1 complex subunit 8)	GO:0005743 (mitochondrial inner membrane), GO:0008121 (ubiquinol-cytochrome-c reductase activity), GO:0022900 (electron transport chain), GO:0070469 (respiratory chain)	1	1	1	16.7	16.7	16.7	8.3318	0	2.9976	107940000	18	Niben101Scf00262g03010.1	Niben101Scf00262g03010.1	247
ubiquitin-conjugating enzyme 10 LENGTH=148;ubiquitin-conjugating enzyme 28 LENGTH=190;Ubiquitin-conjugating enzyme E2 4;Ubiquitin-conjugating enzyme E2 D1;Ubiquitin-conjugating enzyme E2 E1;Ubiquitin-conjugating enzyme E2 E2	23.3473	22.9084	23.0282	23.126	22.8872	22.6558	22.9698	22.6847	22.3988	22.7976	22.6336	22.0533	22.3364	22.9233	22.496	22.9676	AT1G64230.4;AT5G53300.1;sp|P43102|UBC4_CANAX;sp|P51965|UB2E1_HUMAN;sp|P52482|UB2E1_MOUSE;sp|Q2TA10|UB2D1_BOVIN;sp|Q91W82|UB2E2_MOUSE;sp|Q96LR5|UB2E2_HUMAN	IPR016135 (Ubiquitin-conjugating enzyme/RWD-like), IPR023313 (Ubiquitin-conjugating enzyme, active site)		2	2	2	21.8	21.8	21.8	14.729	0	4.2961	270690000	12	Niben101Scf08196g00009.1;Niben101Scf00262g04002.1;Niben101Scf12932g00011.1;Niben101Scf00530g00003.1;Niben101Scf19214g00010.1;Niben101Scf08278g00004.1;Niben101Scf06668g00002.1;Niben101Scf05584g02011.1;Niben101Scf03842g01013.1;Niben101Scf03773g00001.1;Niben101Scf02316g03044.1;Niben101Scf01083g05001.1;Niben101Scf00503g07008.1;Niben101Scf04436g07003.1;Niben101Scf05528g01009.1;Niben101Scf04673g02005.1…	Niben101Scf08196g00009.1;Niben101Scf00262g04002.1;Niben101Scf12932g00011.1;Niben101Scf00530g00003.1;Niben101Scf19214g00010.1;Niben101Scf08278g00004.1;Niben101Scf06668g00002.1;Niben101Scf05584g02011.1;Niben101Scf03842g01013.1;Niben101Scf03773g00001.1;Niben101Scf02316g03044.1;Niben101Scf01083g05001.1;Niben101Scf00503g07008.1;Niben101Scf04436g07003.1;Niben101Scf05528g01009.1;Niben101Scf04673g02005.1…	248
Eukaryotic translation initiation factor 2 subunit beta	NaN	20.3383	NaN	20.4219	NaN	NaN	20.2997	NaN	NaN	20.5319	NaN	19.7322	NaN	20.5195	20.3624	20.3175	sp|O24473|IF2B_WHEAT;sp|P55871|IF2B_MALDO	IPR002735 (Translation initiation factor IF2/IF5)	GO:0003743 (translation initiation factor activity), GO:0006413 (translational initiation)	1	1	1	4.2	4.2	4.2	29.836	0.037991	1.2067	16924000	1	Niben101Scf07168g01004.1;Niben101Scf00262g05007.1;Niben101Scf01240g06009.1;Niben101Scf08665g01019.1	Niben101Scf07168g01004.1;Niben101Scf00262g05007.1;Niben101Scf01240g06009.1;Niben101Scf08665g01019.1	249
Tetratricopeptide repeat (TPR)-like superfamily protein LENGTH=494	NaN	NaN	NaN	NaN	NaN	NaN	NaN	NaN	NaN	NaN	NaN	NaN	NaN	NaN	24.6052	NaN	AT1G56440.2	IPR011990 (Tetratricopeptide-like helical domain), IPR025986 (RNA-polymerase II-associated protein 3-like, C-terminal domain)	GO:0005515 (protein binding)	1	1	1	4.8	4.8	4.8	46.487	0.019492	1.4465	20177000	1	Niben101Scf00263g01005.1	Niben101Scf00263g01005.1	250
Transducin/WD40 repeat-like superfamily protein LENGTH=1614	20.0453	20.2707	19.8325	20.17	20.4235	20.4208	20.4699	20.2084	19.8827	20.7813	20.6077	20.4202	20.4367	20.1143	NaN	20.1361	AT3G50590.1	IPR015943 (WD40/YVTN repeat-like-containing domain)	GO:0005515 (protein binding)	2	2	2	1.5	1.5	1.5	160.93	0.00044563	2.7884	39194000	13	Niben101Scf00265g01015.1;Niben101Scf01814g05011.1	Niben101Scf00265g01015.1;Niben101Scf01814g05011.1	251
Kelch-like protein 25;Kelch-like protein 8	24.329	24.3257	24.3533	24.2487	24.4203	24.3621	24.2995	24.3338	24.3761	24.2471	24.4874	24.5189	24.422	24.508	24.4361	24.4045	sp|Q8R2P1|KLH25_MOUSE;sp|Q9P2G9|KLHL8_HUMAN	IPR015915 (Kelch-type beta propeller)	GO:0005515 (protein binding)	11	11	11	35.4	35.4	35.4	90.771	0	18.237	664540000	94	Niben101Scf00268g02013.1;Niben101Scf00095g05001.1	Niben101Scf00268g02013.1;Niben101Scf00095g05001.1	252
Protein kinase superfamily protein LENGTH=408;Receptor-like protein kinase	NaN	20.5878	NaN	NaN	20.4138	18.4574	NaN	20.3415	20.1483	NaN	20.8203	NaN	20.5698	NaN	NaN	NaN	AT3G59350.1;sp|Q9LIG2|RLK6_ARATH	IPR011009 (Protein kinase-like domain)	GO:0004672 (protein kinase activity), GO:0004713 (protein tyrosine kinase activity), GO:0005524 (ATP binding), GO:0006468 (protein phosphorylation), GO:0016772 (transferase activity, transferring phosphorus-containing groups)	1	1	1	3	3	3	39.957	0.014606	1.5415	14425000	6	Niben101Scf03036g04004.1;Niben101Scf01066g03011.1;Niben101Scf00270g03014.1	Niben101Scf03036g04004.1;Niben101Scf01066g03011.1;Niben101Scf00270g03014.1	253
Metacaspase-4	22.0824	22.4074	22.4949	21.9763	22.2693	22.4686	22.6089	22.493	22.5143	22.4077	22.8653	22.3443	22.5838	22.7186	22.589	22.2981	sp|O64517|MCA4_ARATH	IPR029030 (Caspase-like domain)	GO:0004197 (cysteine-type endopeptidase activity), GO:0006508 (proteolysis)	3	3	3	10.6	10.6	10.6	45.734	0	3.066	164620000	16	Niben101Scf01376g04029.1;Niben101Scf00270g13015.1	Niben101Scf01376g04029.1;Niben101Scf00270g13015.1	255
Aldo-keto reductase;Perakine reductase	21.9209	22.6627	22.666	22.62	22.323	22.6839	22.7905	22.6977	22.743	22.4028	23.096	22.7236	22.9688	22.8472	22.6372	22.5555	sp|P40690|ALKE_BABBO;sp|Q3L181|PERR_RAUSE	IPR001395 (Aldo/keto reductase), IPR023210 (NADP-dependent oxidoreductase domain)		6	6	6	16.3	16.3	16.3	46.081	0	7.5306	202620000	29	Niben101Scf00270g14002.1;Niben101Scf00047g03004.1	Niben101Scf00270g14002.1;Niben101Scf00047g03004.1	256
phosphoglucan, water dikinase LENGTH=1278	25.0327	25.1746	25.2615	25.1298	25.1926	25.2319	25.1682	25.3678	25.3834	25.326	25.8075	25.9088	25.7797	25.3899	25.3564	25.4031	AT4G24450.1	IPR002192 (Pyruvate phosphate dikinase, PEP/pyruvate-binding), IPR013783 (Immunoglobulin-like fold), IPR013784 (Carbohydrate-binding-like fold), IPR013816 (ATP-grasp fold, subdomain 2)	GO:0003824 (catalytic activity), GO:0005524 (ATP binding), GO:0016301 (kinase activity), GO:0016310 (phosphorylation), GO:0030246 (carbohydrate binding), GO:2001070 (starch binding)	20	20	15	18.8	18.8	13.4	127.4	0	33.44	1251600000	145	Niben101Scf00270g16015.1	Niben101Scf00270g16015.1	257
Ras-related protein Rab-1	19.89	20.0902	19.6035	19.7644	20.6245	20.4192	20.3392	20	19.8577	20.0699	20.3731	20.1869	20.4096	20.4881	NaN	20.098	sp|Q4UB16|RAB1_THEAN	IPR001806 (Small GTPase superfamily), IPR002041 (Ran GTPase), IPR005225 (Small GTP-binding protein domain), IPR024156 (Small GTPase superfamily, ARF type), IPR027417 (P-loop containing nucleoside triphosphate hydrolase)	GO:0003924 (GTPase activity), GO:0005525 (GTP binding), GO:0005622 (intracellular), GO:0006184 (GTP catabolic process), GO:0006886 (intracellular protein transport), GO:0006913 (nucleocytoplasmic transport), GO:0007165 (signal transduction), GO:0007264 (small GTPase mediated signal transduction), GO:0015031 (protein transport), GO:0016020 (membrane)	1	1	1	5.5	5.5	5.5	21.728	0.01848	1.4516	31778000	5	Niben101Scf02976g01015.1;Niben101Scf00271g01020.1	Niben101Scf02976g01015.1;Niben101Scf00271g01020.1	258
Photosystem I reaction center subunit III	29.2438	29.4937	29.5335	29.5077	29.1709	29.2904	29.2861	29.3077	29.4353	29.4368	29.0541	29.2071	29.1466	29.5039	29.5248	29.5684	sp|P51193|PSAF_PORPU	IPR003666 (Photosystem I PsaF, reaction centre subunit III)	GO:0009522 (photosystem I), GO:0009538 (photosystem I reaction center), GO:0015979 (photosynthesis)	7	7	1	32.7	32.7	2.8	46.85	0	143.95	20891000000	402	Niben101Scf00271g04024.1;Niben101Scf03969g05002.1;Niben101Scf02156g05001.1	Niben101Scf00271g04024.1;Niben101Scf03969g05002.1;Niben101Scf02156g05001.1	259
Coatomer subunit epsilon-1	NaN	NaN	NaN	NaN	NaN	NaN	NaN	NaN	NaN	NaN	NaN	NaN	NaN	NaN	NaN	NaN	sp|Q9SA78|COPE1_ARATH	IPR006822 (Coatomer, epsilon subunit)	GO:0005198 (structural molecule activity), GO:0005515 (protein binding), GO:0006890 (retrograde vesicle-mediated transport, Golgi to ER)	3	1	1	12.7	4.1	4.1	31.943	0.0092524	1.6988	0	1	Niben101Scf00271g06003.1	Niben101Scf00271g06003.1	260
Ribose-5-phosphate isomerase A	20.6663	20.5496	20.2721	20.4612	20.2998	20.1612	20.4548	20.5776	20.4692	20.5856	20.7521	20.1597	20.5291	20.883	20.8321	NaN	sp|B6JE08|RPIA_OLICO;sp|Q7NPM5|RPIA_GLOVI	IPR004788 (Ribose 5-phosphate isomerase, type A)	GO:0004751 (ribose-5-phosphate isomerase activity), GO:0009052 (pentose-phosphate shunt, non-oxidative branch)	1	1	1	11.7	11.7	11.7	17.854	0.0092456	1.6953	43111000	11	Niben101Scf02690g01004.1;Niben101Scf00271g07003.1	Niben101Scf02690g01004.1;Niben101Scf00271g07003.1	261
AP-4 complex subunit mu	22.0671	21.6431	18.7181	NaN	NaN	21.8455	22.104	19.8612	20.1408	20.4583	20.1207	NaN	NaN	20.2019	19.8642	20.1559	sp|Q9SB50|AP4M_ARATH	IPR001392 (Clathrin adaptor, mu subunit), IPR028565 (Mu homology domain)	GO:0005515 (protein binding), GO:0006810 (transport), GO:0006886 (intracellular protein transport), GO:0016192 (vesicle-mediated transport), GO:0030131 (clathrin adaptor complex)	1	1	1	2.7	2.7	2.7	50.363	0.0012976	2.5423	58153000	9	Niben101Scf03670g02008.1;Niben101Scf00276g00009.1	Niben101Scf03670g02008.1;Niben101Scf00276g00009.1	263
Transcription factor bHLH30 [Medicago truncatula] gb|AES62083.1| basic helix loop helix (BHLH) DNA-binding family protein [Medicago truncatula]	NaN	24.4691	NaN	24.462	24.2322	24.3169	24.3441	24.2781	NaN	24.5264	24.4144	24.4825	NaN	24.4643	24.3905	24.53	ref|XP_003591832.1|	IPR002912 (ACT domain), IPR011598 (Myc-type, basic helix-loop-helix (bHLH) domain)	GO:0008152 (metabolic process), GO:0016597 (amino acid binding), GO:0046983 (protein dimerization activity)	1	1	1	7.7	7.7	7.7	24.801	0.036227	1.2375	422160000	1	Niben101Scf00276g00010.1	Niben101Scf00276g00010.1	264
3-hydroxyacyl-[acyl-carrier-protein] dehydratase FabZ;beta-hydroxyacyl-ACP dehydratase [Helianthus annuus]	23.3456	23.6095	23.5077	23.3684	23.3024	23.4156	23.4828	23.3283	23.3444	23.1884	23.8716	23.7243	23.7853	23.4147	23.3778	23.4253	gb|ADL60215.1|;sp|Q0AVV9|FABZ_SYNWW;sp|Q312H2|FABZ_DESAG;sp|Q65E26|FABZ_BACLD	IPR010084 (Beta-hydroxyacyl-(acyl-carrier-protein) dehydratase FabZ), IPR029069 (HotDog domain);IPR029069 (HotDog domain)	GO:0005737 (cytoplasm), GO:0006633 (fatty acid biosynthetic process), GO:0016836 (hydro-lyase activity)	5	5	3	18.8	18.8	8.9	24.896	0	7.4885	388070000	47	Niben101Scf00279g07001.1;Niben101Scf02335g04009.1;Niben101Scf02335g04010.1;Niben101Scf08566g08008.1	Niben101Scf00279g07001.1;Niben101Scf02335g04009.1	265
Inosine-5'-monophosphate dehydrogenase	23.6361	23.3598	23.4307	23.5517	23.3506	23.4531	23.4512	23.889	23.248	23.3024	23.5006	23.2299	22.9517	23.2912	23.5152	23.6224	sp|P42851|IMDH_PYRFU	IPR000644 (CBS domain)		4	4	1	17	17	5.2	29.635	0	7.7058	362860000	32	Niben101Scf00280g01006.1	Niben101Scf00280g01006.1	266
RNA-binding protein 8A	21.6136	20.8028	20.9279	20.7295	21.4003	21.406	21.2358	19.7888	21.563	21.5343	NaN	21.2016	21.3019	NaN	NaN	21.1685	sp|Q9V535|RBM8A_DROME	IPR012677 (Nucleotide-binding alpha-beta plait domain)	GO:0000166 (nucleotide binding), GO:0003676 (nucleic acid binding)	2	2	2	4.1	4.1	4.1	46.445	0.0032868	2.2208	69411000	7	Niben101Scf00283g04008.1	Niben101Scf00283g04008.1	267
30S ribosomal protein S19	21.1393	NaN	NaN	NaN	21.1127	NaN	21.0498	21.0285	20.9171	20.7999	NaN	21.3854	NaN	21.1341	21.0006	21.1224	sp|B0R660|RS19_HALS3	IPR002222 (Ribosomal protein S19/S15), IPR023575 (Ribosomal protein S19, superfamily)	GO:0003723 (RNA binding), GO:0003735 (structural constituent of ribosome), GO:0005840 (ribosome), GO:0006412 (translation), GO:0015935 (small ribosomal subunit)	2	1	1	17	8.8	8.8	16.617	0	3.6149	36054000	8	Niben101Scf00286g03005.1	Niben101Scf00286g03005.1	268
hydrolase, hydrolyzing O-glycosyl compounds, putative [Ricinus communis] gb|EEF38422.1| hydrolase, hydrolyzing O-glycosyl compounds, putative [Ricinus communis]	21.4448	21.2949	21.323	21.2579	21.7439	21.5928	21.6207	21.4435	21.4444	21.5856	21.5342	21.6506	21.3122	NaN	NaN	NaN	ref|XP_002523935.1|	IPR002772 (Glycoside hydrolase family 3 C-terminal domain), IPR017853 (Glycoside hydrolase superfamily), IPR026892 (Glycoside hydrolase family 3)	GO:0004553 (hydrolase activity, hydrolyzing O-glycosyl compounds), GO:0005975 (carbohydrate metabolic process)	6	3	2	10.4	7.2	4.6	68.234	0	5.4749	80249000	15	Niben101Scf05588g08004.1;Niben101Scf00286g05014.1	Niben101Scf05588g08004.1;Niben101Scf00286g05014.1	269
Peptidyl-prolyl cis-trans isomerase A2;Peptidyl-prolyl cis-trans isomerase B;Peptidyl-prolyl cis-trans isomerase D	20.2229	19.7892	19.4895	NaN	19.729	NaN	NaN	20.3386	20.4733	NaN	NaN	NaN	NaN	20.792	20.3942	20.3938	sp|P0C1H8|PPIA2_RHIO9;sp|Q5B4E7|PPID_EMENI;sp|Q7S7Z6|PPIB_NEUCR	IPR002130 (Cyclophilin-type peptidyl-prolyl cis-trans isomerase domain), IPR024936 (Cyclophilin-type peptidyl-prolyl cis-trans isomerase), IPR029000 (Cyclophilin-like domain);"IPR002130 (Cyclophilin-type peptidyl-prolyl cis-trans isomerase domain), IPR029000 (Cyclophilin-like domain)"	GO:0000413 (protein peptidyl-prolyl isomerization), GO:0003755 (peptidyl-prolyl cis-trans isomerase activity), GO:0006457 (protein folding)	4	1	1	22.5	6.7	6.7	22.632	0.030283	1.305	19325000	4	Niben101Scf00288g10005.1;Niben101Scf01694g05001.1;Niben101Scf02362g00003.1;Niben101Scf04044g17003.1;Niben101Scf00318g00016.1	Niben101Scf00288g10005.1;Niben101Scf01694g05001.1;Niben101Scf02362g00003.1	271
40S ribosomal protein S4	23.4907	23.2093	23.486	23.2373	23.1861	23.3653	23.4525	22.9864	22.9284	23.0512	23.1294	22.801	23.1131	23.263	23.4623	23.3001	sp|P46300|RS4_SOLTU	IPR000876 (Ribosomal protein S4e)	GO:0003723 (RNA binding), GO:0003735 (structural constituent of ribosome), GO:0005622 (intracellular), GO:0005840 (ribosome), GO:0006412 (translation)	13	2	2	45.5	3.8	3.8	29.888	0	2.9649	303860000	27	Niben101Scf00288g16005.1	Niben101Scf00288g16005.1	272
Photosystem II 5 kDa protein, chloroplastic	23.9089	23.8766	23.8701	23.8654	23.2195	23.1756	23.1697	23.9509	23.9928	24.1339	22.6595	22.3426	22.7564	23.8012	23.7371	23.6504	sp|B3EWI4|PST2_PETHY			1	1	1	10.9	10.9	10.9	11.596	0	3.1206	397570000	29	Niben101Scf00290g00017.1	Niben101Scf00290g00017.1	273
Disease resistance protein	NaN	NaN	NaN	NaN	NaN	NaN	NaN	NaN	NaN	NaN	NaN	NaN	NaN	NaN	NaN	NaN	sp|Q9T048|DRL27_ARATH	IPR002182 (NB-ARC), IPR027417 (P-loop containing nucleoside triphosphate hydrolase)	GO:0043531 (ADP binding)	1	1	1	1.1	1.1	1.1	90.43	0.043887	1.1336	0	1	Niben101Scf00290g01017.1	Niben101Scf00290g01017.1	274
60S ribosomal protein L4	28.2169	27.9514	27.9543	27.9949	28.0954	28.1203	28.0657	28.0259	28.1344	28.1338	27.756	27.844	27.7264	28.0201	27.9992	28.024	sp|Q9XF97|RL4_PRUAR	IPR002136 (Ribosomal protein L4/L1e), IPR023574 (Ribosomal protein L4 domain), IPR025755 (60S ribosomal protein L4, C-terminal domain)	GO:0003735 (structural constituent of ribosome), GO:0005840 (ribosome), GO:0006412 (translation)	21	21	3	46.7	46.7	8.1	44.696	0	312.64	8501900000	394	Niben101Scf00294g03034.1;Niben101Scf01994g02012.1	Niben101Scf00294g03034.1;Niben101Scf01994g02012.1	275
Inorganic pyrophosphatase	25.7685	25.7622	25.7144	25.7007	25.3983	25.4567	25.3148	25.7254	25.5863	25.5633	25.2315	25.4477	25.4871	25.7751	25.7391	25.8246	sp|Q6FRB7|IPYR_CANGA	IPR008162 (Inorganic pyrophosphatase)	GO:0000287 (magnesium ion binding), GO:0004427 (inorganic diphosphatase activity), GO:0005737 (cytoplasm), GO:0006796 (phosphate-containing compound metabolic process)	8	8	6	33.4	33.4	23.8	32.428	0	16.091	1562300000	78	Niben101Scf07365g01022.1;Niben101Scf00297g00010.1	Niben101Scf07365g01022.1;Niben101Scf00297g00010.1	276
Tyrosine--tRNA ligase	22.2186	22.1523	22.2301	22.0398	22.5853	22.5553	22.5086	21.3704	22.068	22.1104	22.1259	22.5402	22.236	22.0812	22.4211	21.3677	sp|Q6L2J1|SYY_PICTO;sp|Q9YA64|SYY_AERPE	IPR002305 (Aminoacyl-tRNA synthetase, class Ic)	GO:0000166 (nucleotide binding), GO:0004812 (aminoacyl-tRNA ligase activity), GO:0004830 (tryptophan-tRNA ligase activity), GO:0005524 (ATP binding), GO:0005737 (cytoplasm), GO:0006418 (tRNA aminoacylation for protein translation), GO:0006436 (tryptophanyl-tRNA aminoacylation)	6	6	6	18.7	18.7	18.7	45.063	0	9.8203	159850000	43	Niben101Scf00298g02001.1;Niben101Scf01779g01002.1	Niben101Scf00298g02001.1;Niben101Scf01779g01002.1	277
Fructose-bisphosphate aldolase	23.5846	23.4476	23.0941	23.0259	23.3328	23.5115	23.4234	23.428	23.4108	23.5345	23.6821	23.7204	23.3138	23.0982	23.65	23.0473	sp|Q86A67|ALF_DICDI	IPR000741 (Fructose-bisphosphate aldolase, class-I), IPR013785 (Aldolase-type TIM barrel), IPR029768 (Fructose-bisphosphate aldolase class-I active site)	GO:0003824 (catalytic activity), GO:0004332 (fructose-bisphosphate aldolase activity), GO:0006096 (glycolytic process)	11	6	5	39.1	26.8	26.8	38.596	0	34.294	320900000	35	Niben101Scf00302g01002.1	Niben101Scf00302g01002.1	278
Macrophage migration inhibitory factor homolog	24.3582	24.1447	24.0367	24.2047	23.7579	23.8202	23.848	24.0935	24.2347	24.2263	23.0517	23.2607	23.4024	24.4316	24.5685	24.5396	sp|P81748|MIFH_TRITR	IPR001398 (Macrophage migration inhibitory factor), IPR014347 (Tautomerase/MIF superfamily)		2	2	2	38.3	38.3	38.3	12.219	0	12.63	539120000	34	Niben101Scf09141g02004.1;Niben101Scf00302g02011.1	Niben101Scf09141g02004.1;Niben101Scf00302g02011.1	279
Inositol monophosphatase 3;OBP3-responsive gene 4 isoform 5 [Theobroma cacao] gb|EOY30265.1| OBP3-responsive gene 4 isoform 5 [Theobroma cacao]	23.3865	23.1227	23.619	23.465	23.6247	23.5328	23.7673	23.57	23.4992	23.4927	23.8561	23.8587	23.3625	23.453	23.9244	23.5543	ref|XP_007012646.1|;sp|P54928|IMP3_SOLLC	IPR000760 (Inositol monophosphatase)	GO:0046854 (phosphatidylinositol phosphorylation)	6	6	2	27.3	27.3	16	27.524	0	6.2648	365630000	29	Niben101Scf00303g00002.1;Niben101Scf22924g00006.1	Niben101Scf00303g00002.1;Niben101Scf22924g00006.1	280
60S ribosomal protein L30	23.1866	22.7557	22.678	22.7044	22.5705	22.6496	22.7135	22.442	22.7262	22.6318	22.323	21.9955	22.6605	22.4399	22.4832	22.6079	sp|O49884|RL30_LUPLU	IPR000231 (Ribosomal protein L30e), IPR022991 (Ribosomal protein L30e, conserved site), IPR029064 (50S ribosomal protein L30e-like)	GO:0003735 (structural constituent of ribosome), GO:0005622 (intracellular), GO:0005840 (ribosome), GO:0006412 (translation)	6	3	3	52.7	28.6	28.6	12.375	0	6.4257	213680000	42	Niben101Scf05588g12010.1;Niben101Scf00304g07023.1	Niben101Scf05588g12010.1;Niben101Scf00304g07023.1	281
Galactose mutarotase-like superfamily protein LENGTH=307	24.8765	24.8707	24.9873	24.9517	24.7843	24.7184	24.7295	24.7607	24.6958	24.6021	25.022	24.7709	25.0484	24.8293	24.8871	24.7644	AT5G66530.1	IPR008183 (Aldose 1-/Glucose-6-phosphate 1-epimerase), IPR011013 (Galactose mutarotase-like domain)	GO:0003824 (catalytic activity), GO:0005975 (carbohydrate metabolic process), GO:0016853 (isomerase activity), GO:0030246 (carbohydrate binding)	4	4	4	17.9	17.9	17.9	33.264	0	16.814	882060000	52	Niben101Scf00305g04005.1;Niben101Scf00606g03021.1	Niben101Scf00305g04005.1;Niben101Scf00606g03021.1	282
Unknown protein	NaN	NaN	24.9777	NaN	23.0599	NaN	NaN	23.2545	23.2083	NaN	NaN	NaN	NaN	23.2075	NaN	NaN		IPR012340 (Nucleic acid-binding, OB-fold)		1	1	1	9	9	9	17.933	0.0013021	2.5551	129490000	1	Niben101Scf00305g04007.1	Niben101Scf00305g04007.1	283
Inorganic pyrophosphatase	22.8679	22.5481	22.8201	22.3072	22.5624	NaN	22.3704	22.5162	22.6833	22.7602	22.4078	22.4364	NaN	22.8059	22.3833	23.145	sp|Q72MG4|IPYR_LEPIC	IPR008162 (Inorganic pyrophosphatase)	GO:0000287 (magnesium ion binding), GO:0004427 (inorganic diphosphatase activity), GO:0005737 (cytoplasm), GO:0006796 (phosphate-containing compound metabolic process)	4	4	4	33	33	33	21.57	0	8.6051	151650000	22	Niben101Scf00606g02018.1;Niben101Scf00305g05031.1	Niben101Scf00606g02018.1;Niben101Scf00305g05031.1	284
Receptor-like protein kinase	NaN	NaN	19.7286	19.4089	19.5018	19.0874	NaN	NaN	18.6507	NaN	19.4703	19.9623	NaN	NaN	20.0297	NaN	sp|Q9FN94|RLK7_ARATH	IPR011009 (Protein kinase-like domain), IPR013320 (Concanavalin A-like lectin/glucanase domain)	GO:0004672 (protein kinase activity), GO:0004674 (protein serine/threonine kinase activity), GO:0005524 (ATP binding), GO:0006468 (protein phosphorylation), GO:0016772 (transferase activity, transferring phosphorus-containing groups)	1	1	1	3.1	3.1	3.1	43.631	0.045938	1.1236	12867000	2	Niben101Scf00307g01009.1;Niben101Scf04943g01013.1	Niben101Scf00307g01009.1;Niben101Scf04943g01013.1	285
Nascent polypeptide-associated complex subunit alpha-like protein 2	25.3632	25.1012	24.9911	25.0169	25.2257	25.1581	25.1215	25.3099	25.186	25.2262	24.7334	24.7886	24.5578	25.3806	25.1174	25.1874	sp|Q94JX9|NACA2_ARATH	IPR016641 (Nascent polypeptide-associated complex subunit alpha)		6	6	2	30.7	30.7	3.6	40.137	0	106.27	1156900000	94	Niben101Scf00308g00002.1	Niben101Scf00308g00002.1	286
Imidazole glycerol phosphate synthase subunit HisH;Imidazole glycerol phosphate synthase subunit HisH 1	21.0214	21.0856	20.7436	21.0936	20.6988	21.0326	20.8495	20.3598	20.9308	20.8924	21.2792	21.1361	21.3164	21.0364	20.9117	21.1142	sp|C5D7P0|HIS5_GEOSW;sp|P61782|HIS51_METMP	IPR006062 (Histidine biosynthesis), IPR010139 (Imidazole glycerol phosphate synthase, subunit H), IPR014640 (Imidazole glycerol phosphate synthase HisHF), IPR029062 (Class I glutamine amidotransferase-like)	GO:0000105 (histidine biosynthetic process), GO:0000107 (imidazoleglycerol-phosphate synthase activity), GO:0003824 (catalytic activity), GO:0005737 (cytoplasm), GO:0008152 (metabolic process), GO:0016763 (transferase activity, transferring pentosyl groups), GO:0016833 (oxo-acid-lyase activity)	4	4	4	8.3	8.3	8.3	65.126	0	4.8312	62778000	10	Niben101Scf00311g03009.1;Niben101Scf00023g08006.1	Niben101Scf00311g03009.1;Niben101Scf00023g08006.1	287
phosphoenolpyruvate carboxylase 4 LENGTH=1032	20.9265	20.5304	20.9954	20.6782	20.521	20.6718	20.8359	NaN	20.469	20.551	20.6327	20.6891	NaN	20.7981	21.0853	20.4322	AT1G68750.1	IPR021135 (Phosphoenolpyruvate carboxylase)	GO:0003824 (catalytic activity), GO:0006099 (tricarboxylic acid cycle), GO:0008964 (phosphoenolpyruvate carboxylase activity), GO:0015977 (carbon fixation)	2	2	2	2.6	2.6	2.6	117.38	0	3.0254	49571000	3	Niben101Scf05797g01010.1;Niben101Scf00312g03005.1	Niben101Scf05797g01010.1;Niben101Scf00312g03005.1	288
allene oxide synthase [Medicago truncatula] gb|KEH40077.1| cytochrome P450 family fatty acid hydroperoxide lyase [Medicago truncatula]	20.8237	21.2422	20.9041	21.1997	NaN	NaN	NaN	NaN	21.498	21.2594	21.0297	22.1809	NaN	21.3551	21.835	21.384	emb|CAC86897.1|	IPR001128 (Cytochrome P450)	GO:0004497 (monooxygenase activity), GO:0005506 (iron ion binding), GO:0016705 (oxidoreductase activity, acting on paired donors, with incorporation or reduction of molecular oxygen), GO:0020037 (heme binding), GO:0055114 (oxidation-reduction process)	4	2	2	15.3	7.2	7.2	35.991	0.0032077	2.0805	57318000	6	Niben101Scf00313g08016.1	Niben101Scf00313g08016.1	289
Omega-3 fatty acid desaturase, chloroplastic	22.6171	22.8116	22.5516	22.6052	22.6097	22.5333	22.5568	22.7073	22.5793	22.7337	21.7183	21.8471	21.1935	22.4911	22.374	22.5577	sp|P48620|FAD3C_SESIN	IPR005804 (Fatty acid desaturase, type 1), IPR021863 (Protein of unknown function DUF3474)	GO:0006629 (lipid metabolic process), GO:0016717 (oxidoreductase activity, acting on paired donors, with oxidation of a pair of donors resulting in the reduction of molecular oxygen to two molecules of water), GO:0055114 (oxidation-reduction process)	3	3	1	9.3	9.3	3.6	70.066	0	5.6908	175150000	21	Niben101Scf00318g10005.1	Niben101Scf00318g10005.1	290
BnaC03g04060D [Brassica napus];BnaC09g46690D [Brassica napus]	21.3395	21.1488	21.233	NaN	NaN	21.211	21.27	21.0588	21.0572	NaN	NaN	21.0099	21.2007	20.9776	21.3556	21.0122	emb|CDX81152.1|;emb|CDY21623.1|			1	1	1	4	4	4	44.015	0.040333	1.1869	60883000	1	Niben101Scf00919g02002.1;Niben101Scf00319g00005.1	Niben101Scf00919g02002.1;Niben101Scf00319g00005.1	291
Dipeptidyl peptidase family member 6	22.7273	23.0293	22.8772	22.9541	22.9394	22.8911	22.9	23.0553	22.8972	22.9433	23.3066	23.3712	23.2788	23.0075	23.0228	23.0404	sp|P34422|DPF6_CAEEL	IPR011042 (Six-bladed beta-propeller, TolB-like), IPR029058 (Alpha/Beta hydrolase fold);IPR029058 (Alpha/Beta hydrolase fold)	GO:0006508 (proteolysis), GO:0008236 (serine-type peptidase activity)	6	6	6	12.8	12.8	12.8	73.802	0	9.5627	242210000	45	Niben101Scf00321g01002.1;Niben101Scf02393g02015.1	Niben101Scf00321g01002.1	292
nitrite reductase 1 LENGTH=586	21.8078	22.0965	22.1252	22.0349	21.9559	21.8639	22.0334	22.0936	22.1056	22.087	21.824	21.648	NaN	22.1965	21.8014	22.0469	AT2G15620.1	IPR005117 (Nitrite/Sulfite reductase ferredoxin-like domain), IPR006067 (Nitrite/sulphite reductase 4Fe-4S domain)	GO:0016491 (oxidoreductase activity), GO:0020037 (heme binding), GO:0051536 (iron-sulfur cluster binding), GO:0055114 (oxidation-reduction process)	5	1	1	10.1	2.3	2.3	79.493	0.003209	2.0828	117950000	7	Niben101Scf00321g02012.1	Niben101Scf00321g02012.1	293
epimerase [Fischerella sp. PCC 9605]	24.0008	24.334	24.1815	24.402	23.8699	23.921	23.8518	24.3242	24.2407	24.306	24.3848	24.1801	24.1323	24.1955	24.2904	24.1471	ref|WP_026733342.1|	IPR016040 (NAD(P)-binding domain)		9	9	6	21.9	21.9	16.5	69.035	0	17.079	559980000	51	Niben101Scf00321g04010.1	Niben101Scf00321g04010.1	294
ATP-dependent Clp protease proteolytic subunit	23.7652	23.8465	23.6278	23.8865	23.599	23.5759	23.7596	23.6208	23.4061	23.8694	23.4919	23.814	23.353	23.5547	23.7424	23.342	sp|A8HYF2|CLPP_AZOC5;sp|A9IR54|CLPP_BORPD	IPR023562 (Clp protease proteolytic subunit /Translocation-enhancing protein TepA), IPR029045 (ClpP/crotonase-like domain)	GO:0004252 (serine-type endopeptidase activity), GO:0006508 (proteolysis)	5	5	5	33.9	33.9	33.9	29.616	0	19.491	408720000	24	Niben101Scf06203g02016.1;Niben101Scf00321g05030.1	Niben101Scf06203g02016.1;Niben101Scf00321g05030.1	295
MULTISPECIES: hypothetical protein [Prochlorococcus]	23.1347	23.1781	22.9442	23.0937	22.6592	22.6969	22.5877	22.5893	22.6887	22.8255	22.1077	22.3667	22.3413	23.2403	22.7682	23.1751	ref|WP_025921648.1|	IPR021659 (Protein of unknown function DUF3252)		2	2	2	12.1	12.1	12.1	40.723	0	2.9797	234700000	31	Niben101Scf00324g00002.1;Niben101Scf00324g00004.1	Niben101Scf00324g00002.1;Niben101Scf00324g00004.1	296
Nucleoside diphosphate kinase family protein LENGTH=237	25.7255	25.495	25.6492	25.6129	25.5566	25.6092	25.5851	25.3682	25.4922	25.4749	25.6481	25.9135	25.7934	25.5548	25.7221	25.5851	AT4G23900.1	IPR001564 (Nucleoside diphosphate kinase)	GO:0004550 (nucleoside diphosphate kinase activity), GO:0005524 (ATP binding), GO:0006165 (nucleoside diphosphate phosphorylation), GO:0006183 (GTP biosynthetic process), GO:0006228 (UTP biosynthetic process), GO:0006241 (CTP biosynthetic process)	5	5	2	28.7	28.7	14.8	23.969	0	10.49	1573200000	74	Niben101Scf00324g02022.1;Niben101Scf03850g02024.1;Niben101Scf02972g02020.1	Niben101Scf00324g02022.1;Niben101Scf03850g02024.1	297
Cysteine synthase	26.2565	26.3264	26.2692	26.3418	26.1718	26.1495	26.0418	26.3774	26.4724	26.4229	26.4179	26.4928	26.3277	26.4498	26.3161	26.1556	sp|O81154|CYSK_SOLTU;sp|Q43317|CYSK_CITLA	IPR005856 (Cysteine synthase K/M)	GO:0004124 (cysteine synthase activity), GO:0006535 (cysteine biosynthetic process from serine)	16	14	2	58.2	53.2	10.2	34.224	0	157.08	2528100000	190	Niben101Scf00328g07006.1;Niben101Scf11383g00019.1	Niben101Scf00328g07006.1	298
ADP-ribosylation factor-like protein 11;ADP-ribosylation factor-like protein 3	25.0516	24.8375	24.7843	24.8177	25.0188	25.0826	24.9564	24.7067	24.7509	24.8404	24.9084	24.9327	25.1375	24.8559	24.8855	24.9435	sp|O45379|ARL3_CAEEL;sp|Q58DI9|ARL11_BOVIN;sp|Q8QHI3|ARL3_XENLA	IPR005225 (Small GTP-binding protein domain), IPR006689 (Small GTPase superfamily, ARF/SAR type), IPR025322 (Protein of unknown function DUF4228, plant), IPR027417 (P-loop containing nucleoside triphosphate hydrolase);"IPR005225 (Small GTP-binding protein domain), IPR006689 (Small GTPase superfamily, ARF/SAR type), IPR027417 (P-loop containing nucleoside triphosphate hydrolase)";"IPR006689 (Small…	GO:0005525 (GTP binding), GO:0005622 (intracellular), GO:0006886 (intracellular protein transport);"GO:0005525 (GTP binding), GO:0005622 (intracellular), GO:0006886 (intracellular protein transport), GO:0007264 (small GTPase mediated signal transduction)"	4	4	4	28	28	28	21.958	0	10.93	974120000	66	Niben101Scf09203g01012.1;Niben101Scf07576g00030.1;Niben101Scf05336g00011.1;Niben101Scf04473g02002.1;Niben101Scf00466g04034.1;Niben101Scf00332g05012.1;Niben101Scf01623g17008.1;Niben101Scf02693g00001.1;Niben101Scf05099g00008.1;Niben101Scf09612g00005.1;Niben101Scf04819g02004.1	Niben101Scf09203g01012.1;Niben101Scf07576g00030.1;Niben101Scf05336g00011.1;Niben101Scf04473g02002.1;Niben101Scf00466g04034.1;Niben101Scf00332g05012.1;Niben101Scf01623g17008.1;Niben101Scf02693g00001.1;Niben101Scf05099g00008.1	299
dihydrolipoamide dehydrogenase [Calothrix sp. 336/3]	20.9413	NaN	NaN	NaN	19.9945	NaN	20.3656	19.7776	NaN	NaN	NaN	NaN	NaN	20.6642	19.9993	NaN	gb|KFB86097.1|	IPR013027 (FAD-dependent pyridine nucleotide-disulphide oxidoreductase), IPR016156 (FAD/NAD-linked reductase, dimerisation domain), IPR023753 (Pyridine nucleotide-disulphide oxidoreductase, FAD/NAD(P)-binding domain)	GO:0016491 (oxidoreductase activity), GO:0016668 (oxidoreductase activity, acting on a sulfur group of donors, NAD(P) as acceptor), GO:0045454 (cell redox homeostasis), GO:0050660 (flavin adenine dinucleotide binding), GO:0055114 (oxidation-reduction process)	7	1	1	18	2.1	2.1	65.78	0.0068992	1.8628	17696000	4	Niben101Scf00332g05017.1;Niben101Scf00466g04035.1	Niben101Scf00332g05017.1;Niben101Scf00466g04035.1	300
Calreticulin	25.5546	25.275	25.1856	25.2326	25.5994	25.4834	25.5437	25.459	25.42	25.3024	25.5698	25.4525	25.4969	25.3731	25.2568	25.4096	sp|Q40401|CALR_NICPL	IPR001580 (Calreticulin/calnexin), IPR013320 (Concanavalin A-like lectin/glucanase domain)	GO:0005509 (calcium ion binding), GO:0005515 (protein binding), GO:0005783 (endoplasmic reticulum), GO:0006457 (protein folding), GO:0051082 (unfolded protein binding)	12	12	1	31.6	31.6	4.7	48.632	0	110.18	1379900000	159	Niben101Scf00332g06011.1	Niben101Scf00332g06011.1	301
ATP-dependent Clp protease proteolytic subunit;ATP-dependent Clp protease proteolytic subunit 1	25.9121	25.9015	25.8763	25.8473	25.8309	25.6101	25.814	25.7607	25.9264	25.7787	25.5051	25.7206	25.7532	25.7604	25.605	25.7435	sp|A3MKJ8|CLPP_BURM7;sp|B1J692|CLPP_PSEPW;sp|Q1DAT0|CLPP1_MYXXD	IPR023562 (Clp protease proteolytic subunit /Translocation-enhancing protein TepA), IPR029045 (ClpP/crotonase-like domain)	GO:0004252 (serine-type endopeptidase activity), GO:0006508 (proteolysis)	6	6	6	25.6	25.6	25.6	32.265	0	60.352	1914400000	94	Niben101Scf11480g00009.1;Niben101Scf00332g10003.1;Niben101Scf04473g07001.1;Niben101Scf09355g02009.1	Niben101Scf11480g00009.1;Niben101Scf00332g10003.1;Niben101Scf04473g07001.1	302
ADP-ribosylation factor;ADP-ribosylation factor 2-A	22.3743	22.7484	22.5281	22.6246	22.6768	22.6583	22.6276	22.6551	22.457	22.4054	23.0761	23.296	23.234	22.6645	22.5157	22.5548	sp|P0CM17|ARF_CRYNB;sp|P22274|ARF_CANAL;sp|Q9LQC8|ARF2A_ARATH	IPR006689 (Small GTPase superfamily, ARF/SAR type), IPR027417 (P-loop containing nucleoside triphosphate hydrolase)	GO:0005525 (GTP binding), GO:0005622 (intracellular), GO:0007264 (small GTPase mediated signal transduction);GO:0005525 (GTP binding)	1	1	1	17.5	17.5	17.5	9.2546	0	11.803	206440000	28	Niben101Scf01964g07001.1;Niben101Scf01964g07005.1;Niben101Scf00332g12024.1	Niben101Scf01964g07001.1;Niben101Scf01964g07005.1;Niben101Scf00332g12024.1	303
movement protein binding protein 2C LENGTH=326	NaN	NaN	21.5849	21.5383	NaN	NaN	NaN	NaN	NaN	21.5476	NaN	NaN	21.7452	NaN	22.044	22.0019	AT5G08120.1			2	2	2	7.7	7.7	7.7	37.907	0.0095413	1.667	31838000	1	Niben101Scf00337g03002.1;Niben101Scf01531g03011.1	Niben101Scf00337g03002.1;Niben101Scf01531g03011.1	304
Elongation factor 1-beta;Elongation factor 1-beta 1	26.1704	25.9167	25.9451	25.8404	25.9833	26.0787	25.966	25.9834	25.8161	25.9708	25.8429	25.9051	25.897	25.9076	25.9111	25.8315	sp|P29545|EF1B_ORYSJ;sp|Q84WM9|EF1B1_ARATH	IPR010987 (Glutathione S-transferase, C-terminal-like), IPR014717 (Translation elongation factor EF1B/ribosomal protein S6);IPR014717 (Translation elongation factor EF1B/ribosomal protein S6)	GO:0003746 (translation elongation factor activity), GO:0005853 (eukaryotic translation elongation factor 1 complex), GO:0006414 (translational elongation)	11	9	3	40.5	37.2	21.6	33.244	0	29.29	2185200000	109	Niben101Scf00337g03005.1;Niben101Scf03832g01006.1	Niben101Scf00337g03005.1;Niben101Scf03832g01006.1	305
PsbP-like protein 1 LENGTH=230	25.9617	26.1428	26.1198	26.1201	25.8903	25.9766	26.0276	25.976	26.0192	25.9478	25.9581	25.9063	26.0269	26.1572	26.0432	26.0518	AT3G55330.1	IPR002683 (Photosystem II PsbP, oxygen evolving complex)	GO:0005509 (calcium ion binding), GO:0009523 (photosystem II), GO:0009654 (photosystem II oxygen evolving complex), GO:0015979 (photosynthesis), GO:0019898 (extrinsic component of membrane)	11	11	2	46.9	46.9	10.5	27.016	0	95.347	2051900000	179	Niben101Scf00337g07012.1	Niben101Scf00337g07012.1	306
Thylakoid lumenal 17.9 kDa protein, chloroplastic;Ribosomal RNA small subunit methyltransferase B	21.98	21.9473	22.2408	22.2562	21.4336	21.6643	21.4623	22.2346	21.7634	20.6941	21.4755	21.1962	21.5394	22.0586	22.5267	22.025	sp|B2U2Q6|RSMB_SHIB3;sp|Q9SW33|TL1Y_ARATH			3	3	3	14.6	14.6	14.6	25.099	0	3.1292	115940000	9	Niben101Scf00338g03002.1;Niben101Scf15995g02008.1;Niben101Scf02155g01001.1	Niben101Scf00338g03002.1	307
CBS domain-containing protein CBSCBSPB4	22.9684	23.1205	23.1027	23.1064	23.1268	23.1173	23.0812	23.0957	23.1096	23.1929	23.3347	23.5478	23.4191	23.262	23.3244	23.2042	sp|Q0WLC7|Y5053_ARATH	IPR000270 (Phox/Bem1p), IPR000644 (CBS domain)	GO:0005515 (protein binding)	4	4	4	9.2	9.2	9.2	57.343	0	7.3881	280160000	42	Niben101Scf00338g03005.1;Niben101Scf02155g00001.1;Niben101Scf23003g00001.1;Niben101Scf07987g00001.1	Niben101Scf00338g03005.1;Niben101Scf02155g00001.1	308
2,3,4,5-tetrahydropyridine-2,6-dicarboxylate N-acetyltransferase	20.4657	20.0054	20.298	20.1131	20.7698	20.4524	20.2996	21.3969	NaN	21.0168	21.272	20.3516	21.1682	21.1511	21.0128	21.0192	sp|Q97GI6|DAPH_CLOAB	IPR011004 (Trimeric LpxA-like)		3	3	3	13.9	13.9	13.9	27.633	0	4.1687	57780000	16	Niben101Scf00338g06005.1;Niben101Scf06825g04023.1	Niben101Scf00338g06005.1;Niben101Scf06825g04023.1	309
40S ribosomal protein S0;40S ribosomal protein SA	27.4233	27.3146	27.2492	27.2635	27.3569	27.3777	27.3262	27.3053	27.3754	27.3045	27.1836	27.311	27.2952	27.3133	27.2223	27.2304	sp|A6NA00|RSSA_ORNPR;sp|B8PAR0|RSSA_POSPM;sp|O80377|RSSA_DAUCA;sp|P0CQ57|RSSA_CRYNB	IPR001865 (Ribosomal protein S2), IPR023591 (Ribosomal protein S2, flavodoxin-like domain);"IPR005707 (Ribosomal protein S2, eukaryotic/archaeal), IPR023591 (Ribosomal protein S2, flavodoxin-like domain)"	GO:0003735 (structural constituent of ribosome), GO:0005622 (intracellular), GO:0005840 (ribosome), GO:0006412 (translation), GO:0015935 (small ribosomal subunit);"GO:0003735 (structural constituent of ribosome), GO:0006412 (translation), GO:0015935 (small ribosomal subunit)"	12	12	1	43.1	43.1	4.4	32.268	0	195.02	5281700000	303	Niben101Scf02003g01002.1;Niben101Scf06825g03009.1;Niben101Scf00338g08013.1;Niben101Scf02353g01015.1;Niben101Scf02003g01026.1	Niben101Scf02003g01002.1;Niben101Scf06825g03009.1;Niben101Scf00338g08013.1;Niben101Scf02353g01015.1	310
serine/threonine protein phosphatase 2A LENGTH=307;Serine/threonine-protein phosphatase 4 catalytic subunit 2	20.8516	20.3452	20.3537	20.4595	20.9616	21.0613	20.7259	20.6792	20.5878	20.4335	20.7932	20.6025	20.5551	19.988	19.6534	20.5298	AT1G69960.1;sp|Q9XTT8|PP4C2_CAEEL	IPR029052 (Metallo-dependent phosphatase-like)	GO:0016787 (hydrolase activity)	3	3	3	6.9	6.9	6.9	34.866	0.0013112	2.6053	53129000	7	Niben101Scf02353g05007.1;Niben101Scf00338g10006.1;Niben101Scf04078g02006.1;Niben101Scf06825g01017.1	Niben101Scf02353g05007.1;Niben101Scf00338g10006.1;Niben101Scf04078g02006.1;Niben101Scf06825g01017.1	311
mitochondrial outer membrane protein porin 3-like [Brassica rapa] gb|AAS21632.1| voltage-dependent anion-selective channel protein [Brassica rapa]	24.7741	24.7905	24.7452	24.7161	24.9276	24.797	24.7174	24.7482	24.7778	24.7232	25.0394	24.8345	25.0532	24.9034	24.7606	24.7816	ref|NP_001288856.1|	IPR023614 (Porin domain), IPR027246 (Eukaryotic porin/Tom40)	GO:0005741 (mitochondrial outer membrane), GO:0006820 (anion transport), GO:0008308 (voltage-gated anion channel activity), GO:0044070 (regulation of anion transport), GO:0055085 (transmembrane transport)	10	7	4	36.2	28.3	16.3	29.468	0	89.873	917200000	111	Niben101Scf00339g05026.1	Niben101Scf00339g05026.1	312
ubiquitin-conjugating enzyme 3 LENGTH=150	NaN	NaN	NaN	NaN	21.4458	NaN	NaN	NaN	21.6847	NaN	NaN	NaN	NaN	21.4903	NaN	21.7578	AT5G62540.1	IPR016135 (Ubiquitin-conjugating enzyme/RWD-like), IPR023313 (Ubiquitin-conjugating enzyme, active site)		1	1	1	13.3	13.3	13.3	14.691	0.0072161	1.8228	19329000	1	Niben101Scf03194g01040.1;Niben101Scf15993g00010.1;Niben101Scf05166g02005.1;Niben101Scf02253g03005.1;Niben101Scf03194g01006.1;Niben101Scf00339g07001.1	Niben101Scf03194g01040.1;Niben101Scf15993g00010.1;Niben101Scf05166g02005.1;Niben101Scf02253g03005.1;Niben101Scf03194g01006.1;Niben101Scf00339g07001.1	313
Enoyl-[acyl-carrier-protein] reductase [NADH] FabI	24.2042	23.4169	23.8085	23.6178	24.0027	24.06	24.1522	23.3562	23.9099	23.7307	24.1111	24.4904	24.2013	24.1007	23.9216	23.8683	sp|P73016|FABI_SYNY3	IPR002347 (Glucose/ribitol dehydrogenase)		5	2	2	16.1	6.4	6.4	41.67	0	5.0615	503660000	26	Niben101Scf00340g03006.1;Niben101Scf06661g04001.1;Niben101Scf02793g24006.1	Niben101Scf00340g03006.1;Niben101Scf06661g04001.1;Niben101Scf02793g24006.1	314
DEK domain-containing chromatin associated protein LENGTH=462;DEK domain-containing chromatin associated protein LENGTH=778	26.3312	26.1457	26.0991	26.5731	26.433	26.4736	26.2079	26.4851	25.6962	26.1638	26.3087	26.832	26.6714	25.5166	25.987	25.885	AT3G48710.1;AT5G55660.1	IPR009057 (Homeodomain-like), IPR014876 (DEK, C-terminal)	GO:0003677 (DNA binding)	8	2	2	16.2	5.1	5.1	73.676	0.030243	1.3009	2812100000	4	Niben101Scf00341g02005.1;Niben101Scf04444g05001.1;Niben101Scf14958g00035.1	Niben101Scf00341g02005.1	315
Glutamine synthetase	21.904	NaN	22.0715	22.1543	NaN	22.1966	22.1863	NaN	21.8045	21.9123	NaN	NaN	22.0329	NaN	22.1578	21.9997	sp|P12424|GLNA_NICPL;sp|P23712|GLNA_LACSA	IPR008147 (Glutamine synthetase, beta-Grasp), IPR014746 (Glutamine synthetase/guanido kinase, catalytic domain), IPR027302 (Glutamine synthetase, N-terminal conserved site), IPR027303 (Glutamine synthetase, glycine-rich site);"IPR014746 (Glutamine synthetase/guanido kinase, catalytic domain)"	GO:0003824 (catalytic activity), GO:0004356 (glutamate-ammonia ligase activity), GO:0006542 (glutamine biosynthetic process), GO:0006807 (nitrogen compound metabolic process);"GO:0003824 (catalytic activity), GO:0004356 (glutamate-ammonia ligase activity), GO:0006807 (nitrogen compound metabolic process)"	2	2	2	5.1	5.1	5.1	38.844	0.0012653	2.3868	104850000	7	Niben101Scf00345g01021.1;Niben101Scf01765g02012.1;Niben101Scf09654g00005.1	Niben101Scf00345g01021.1;Niben101Scf01765g02012.1;Niben101Scf09654g00005.1	316
Eukaryotic aspartyl protease family protein LENGTH=474	22.1945	22.734	22.5695	22.7393	22.444	22.0813	22.4079	22.0083	22.4178	22.0769	21.2296	21.5863	21.6567	22.2456	22.6015	22.278	AT5G10770.1	IPR001461 (Aspartic peptidase), IPR021109 (Aspartic peptidase domain)	GO:0004190 (aspartic-type endopeptidase activity), GO:0006508 (proteolysis)	5	5	5	11.1	11.1	11.1	54.961	0	9.9655	157470000	34	Niben101Scf08617g01003.1;Niben101Scf00349g06005.1	Niben101Scf08617g01003.1;Niben101Scf00349g06005.1	317
40S ribosomal protein S6	24.8299	24.574	24.621	24.7278	24.794	24.96	24.8192	24.4882	24.4731	24.5024	24.2659	24.3037	24.7517	24.4467	24.4305	24.2855	sp|Q9M3V8|RS6_ASPOF	IPR001377 (Ribosomal protein S6e)	GO:0003735 (structural constituent of ribosome), GO:0005622 (intracellular), GO:0005840 (ribosome), GO:0006412 (translation)	11	1	1	46.6	6.4	6.4	28.291	0	10.249	797020000	28	Niben101Scf00360g01005.1;Niben101Scf01879g01009.1	Niben101Scf00360g01005.1	318
Plastid lipid-associated protein 2, chloroplastic	26.3219	26.6031	26.6046	26.6301	26.4537	26.4648	26.4729	26.3193	26.437	26.3933	26.7959	26.6713	26.7959	26.5455	26.4607	26.4664	sp|Q94KU6|PAP2_BRACM	IPR006843 (Plastid lipid-associated protein/fibrillin conserved domain)		10	10	4	47.8	47.8	16.3	29.942	0	53.464	2955100000	157	Niben101Scf00367g02013.1	Niben101Scf00367g02013.1	319
50S ribosomal protein L28	24.1604	24.0077	24.1451	24.067	24.0969	23.9246	24.0901	23.9572	24.0283	23.8633	24.1555	24.1777	24.002	24.1859	24.2216	24.0577	sp|A1VS84|RL28_POLNA;sp|Q2KXH8|RL28_BORA1	IPR001383 (Ribosomal protein L28), IPR026569 (Ribosomal protein L28/L24)	GO:0003735 (structural constituent of ribosome), GO:0005622 (intracellular), GO:0005840 (ribosome), GO:0006412 (translation)	4	4	4	12.2	12.2	12.2	16.342	0	9.2616	551450000	54	Niben101Scf12404g00002.1;Niben101Scf00367g09002.1	Niben101Scf12404g00002.1;Niben101Scf00367g09002.1	320
Nucleoside diphosphate kinase	26.0285	25.5247	25.5932	25.4615	25.7733	25.8293	25.821	25.3511	25.479	25.5231	25.2319	25.4149	25.1622	25.7263	25.7467	25.673	sp|B0TBN6|NDK_HELMI;sp|Q5V5M1|NDK_HALMA	IPR001564 (Nucleoside diphosphate kinase)	GO:0004550 (nucleoside diphosphate kinase activity), GO:0005524 (ATP binding), GO:0006165 (nucleoside diphosphate phosphorylation), GO:0006183 (GTP biosynthetic process), GO:0006228 (UTP biosynthetic process), GO:0006241 (CTP biosynthetic process)	4	3	3	35.3	25.3	25.3	16.197	0	129.89	1657000000	80	Niben101Scf00367g10002.1;Niben101Scf02471g01008.1	Niben101Scf00367g10002.1;Niben101Scf02471g01008.1	321
Cyanate hydratase	22.0021	22.3654	21.8454	21.9156	21.283	21.3809	21.3863	20.0807	NaN	21.7895	21.7377	21.6596	21.8168	21.9085	22.0645	21.973	sp|A5BJL8|CYNS_VITVI;sp|B7FKW7|CYNS_MEDTR	IPR008076 (Cyanate hydratase)	GO:0003677 (DNA binding), GO:0008824 (cyanate hydratase activity), GO:0009439 (cyanate metabolic process)	2	2	2	17.3	17.3	17.3	18.29	0	2.9453	102330000	5	Niben101Scf00367g10018.1;Niben101Scf05670g00003.1;Niben101Scf00367g10003.1	Niben101Scf00367g10018.1;Niben101Scf05670g00003.1;Niben101Scf00367g10003.1	322
Acyl-CoA-binding domain-containing protein 4;Acyl-CoA-binding domain-containing protein 5	20.376	20.2998	20.2339	NaN	20.5681	20.8077	20.5501	20.4009	20.1701	NaN	20.6176	20.0592	20.5397	NaN	NaN	NaN	sp|Q640U0|ACBD5_XENTR;sp|Q9MA55|ACBP4_ARATH	IPR014352 (FERM/acyl-CoA-binding protein, 3-helical bundle), IPR015915 (Kelch-type beta propeller);"IPR014352 (FERM/acyl-CoA-binding protein, 3-helical bundle), IPR015915 (Kelch-type beta propeller), IPR015916 (Galactose oxidase, beta-propeller)"	GO:0000062 (fatty-acyl-CoA binding), GO:0005515 (protein binding)	2	2	2	3	3	3	73.021	0.0032402	2.1503	35708000	7	Niben101Scf05901g03008.1;Niben101Scf00369g01002.1	Niben101Scf05901g03008.1;Niben101Scf00369g01002.1	323
Histone H2A;Histone H2A.1;Histone H2A.4;Histone H2A-IV	28.446	28.3713	28.1665	28.3203	28.4034	28.3933	28.396	28.5756	28.7416	28.715	28.4163	28.4364	28.4426	29.0228	29.0746	29.0898	sp|P02268|H2A_SEPOF;sp|P02274|H2A1_TETPY;sp|P16866|H2A4_VOLCA;sp|P50567|H2A_CHLRE;sp|Q43208|H2A4_WHEAT	IPR009072 (Histone-fold)	GO:0000786 (nucleosome), GO:0003677 (DNA binding), GO:0005634 (nucleus), GO:0046982 (protein heterodimerization activity)	4	4	1	31.1	31.1	15.5	15.48	0	153.13	11376000000	121	Niben101Scf09876g00011.1;Niben101Scf00369g03018.1;Niben101Scf05676g06016.1;Niben101Scf01866g00004.1;Niben101Scf01579g01020.1;Niben101Scf00223g03023.1;Niben101Scf22060g00010.1	Niben101Scf09876g00011.1;Niben101Scf00369g03018.1;Niben101Scf05676g06016.1;Niben101Scf01866g00004.1;Niben101Scf01579g01020.1;Niben101Scf00223g03023.1	324
Xyloglucan endotransglucosylase/hydrolase protein A	22.9335	23.2106	23.4574	23.022	22.3518	22.666	22.8017	23.009	22.82	22.583	21.5677	23.0218	23.093	22.967	22.9254	23.1304	sp|Q41638|XTHA_PHAAN	IPR013320 (Concanavalin A-like lectin/glucanase domain), IPR016455 (Xyloglucan endotransglucosylase/hydrolase)	GO:0004553 (hydrolase activity, hydrolyzing O-glycosyl compounds), GO:0005618 (cell wall), GO:0005975 (carbohydrate metabolic process), GO:0006073 (cellular glucan metabolic process), GO:0016762 (xyloglucan:xyloglucosyl transferase activity), GO:0048046 (apoplast)	6	6	6	23.4	23.4	23.4	33.882	0	16.15	239000000	31	Niben101Scf00369g05011.1;Niben101Scf12954g01001.1	Niben101Scf00369g05011.1;Niben101Scf12954g01001.1	325
40S ribosomal protein S10-1	26.4657	26.1718	26.2016	26.1723	25.9753	25.9961	26.0411	26.2191	26.3018	26.2106	25.2199	24.8338	25.117	26.5172	26.3664	26.3968	sp|Q9SW09|RS101_ARATH	IPR005326 (Plectin/S10, N-terminal)		5	5	2	28.7	28.7	13.3	20.065	0	26.251	2228600000	125	Niben101Scf00369g07017.1;Niben101Scf13703g01007.1	Niben101Scf00369g07017.1;Niben101Scf13703g01007.1	326
ATP-dependent Clp protease proteolytic subunit;ATP-dependent Clp protease proteolytic subunit 1	22.4624	21.8992	22.15	22.2603	20.9625	21.3209	21.0117	21.8696	21.9306	22.2308	21.1446	21.1178	21.2053	19.6867	21.9511	21.9625	sp|Q2JWJ1|CLPP1_SYNJA;sp|Q5GS83|CLPP_WOLTR	IPR023562 (Clp protease proteolytic subunit /Translocation-enhancing protein TepA), IPR029045 (ClpP/crotonase-like domain)	GO:0004252 (serine-type endopeptidase activity), GO:0006508 (proteolysis)	3	3	3	17	17	17	35.729	0	7.7648	114130000	27	Niben101Scf13703g00014.1;Niben101Scf00369g08006.1	Niben101Scf13703g00014.1;Niben101Scf00369g08006.1	327
U6 snRNA-associated Sm-like protein LSm4	21.0313	21.0124	NaN	NaN	NaN	NaN	20.3072	NaN	20.6493	NaN	NaN	NaN	NaN	20.9491	21.1017	20.7838	sp|Q9QXA5|LSM4_MOUSE	IPR010920 (Like-Sm (LSM) domain), IPR027141 (U6 snRNA-associated Sm-like protein LSm4/Small nuclear ribonucleoprotein Sm D1/D3)		1	1	1	9.6	9.6	9.6	15.786	0.012613	1.5896	28768000	1	Niben101Scf00369g09020.1;Niben101Scf01740g17006.1;Niben101Scf07965g04001.1	Niben101Scf00369g09020.1;Niben101Scf01740g17006.1;Niben101Scf07965g04001.1	328
Deoxyuridine 5'-triphosphate nucleotidohydrolase	22.1418	21.9654	21.8772	22.1174	22.3065	22.2454	22.3921	22.0911	22.2222	22.0167	NaN	NaN	NaN	22.3945	22.2125	22.2639	sp|P32518|DUT_SOLLC	IPR008180 (Deoxyuridine triphosphate nucleotidohydrolase/Deoxycytidine triphosphate deaminase), IPR029054 (dUTPase-like)	GO:0016787 (hydrolase activity), GO:0046080 (dUTP metabolic process)	3	3	2	42.1	42.1	32.7	11.609	0	6.0051	122390000	15	Niben101Scf00652g01007.1;Niben101Scf00369g21009.1	Niben101Scf00652g01007.1;Niben101Scf00369g21009.1	329
Protein TOPLESS;TOPLESS-related 1 LENGTH=1120;TOPLESS-related 3 LENGTH=1134;Topless-related protein 2;Topless-related protein 3;WD repeat-containing protein 26;WD repeat-containing protein 5B	22.8594	22.5053	22.6421	22.6804	23.0567	23.1365	23.0275	22.7459	22.6912	23.026	23.1115	22.986	23.1133	22.7784	22.5513	22.7011	AT1G80490.2;AT5G27030.2;sp|Q28D01|WDR26_XENTR;sp|Q4V8C4|WDR5B_RAT;sp|Q84JM4|TPR3_ARATH;sp|Q94AI7|TPL_ARATH;sp|Q9D7H2|WDR5B_MOUSE;sp|Q9LRZ0|TPR2_ARATH	IPR006594 (LisH dimerisation motif), IPR006595 (CTLH, C-terminal LisH motif);"IPR006594 (LisH dimerisation motif), IPR006595 (CTLH, C-terminal LisH motif), IPR011047 (Quinonprotein alcohol dehydrogenase-like superfamily), IPR015943 (WD40/YVTN repeat-like-containing domain), IPR027728 (Topless family)";"IPR006594 (LisH dimerisation motif), IPR006595 (CTLH, C-terminal LisH motif), IPR015943 (WD40/Y…	GO:0005515 (protein binding), GO:0006355 (regulation of transcription, DNA-templated);GO:0005515 (protein binding)	6	6	6	6.4	6.4	6.4	123.38	0	7.221	235570000	29	Niben101Scf00369g24005.1;Niben101Scf01630g00016.1;Niben101Scf09603g03008.1;Niben101Scf17683g00003.1;Niben101Scf06091g07022.1;Niben101Scf04473g00005.1;Niben101Scf02819g02011.1;Niben101Scf19386g00002.1;Niben101Scf02455g02002.1;Niben101Scf05720g06001.1;Niben101Scf05755g02008.1;Niben101Scf03638g00019.1	Niben101Scf00369g24005.1;Niben101Scf01630g00016.1;Niben101Scf09603g03008.1	330
Serine--tRNA ligase	23.4403	23.2829	23.4685	23.2982	23.5943	23.3449	23.3392	23.35	23.4242	23.4788	23.4777	23.2816	23.5331	23.4207	23.3369	23.135	sp|B8D3V1|SYS_DESK1	IPR002317 (Serine-tRNA ligase, type1)	GO:0000166 (nucleotide binding), GO:0004812 (aminoacyl-tRNA ligase activity), GO:0004828 (serine-tRNA ligase activity), GO:0005524 (ATP binding), GO:0005737 (cytoplasm), GO:0006418 (tRNA aminoacylation for protein translation), GO:0006434 (seryl-tRNA aminoacylation)	7	7	4	20.2	20.2	13.7	52.566	0	21.033	334980000	46	Niben101Scf00370g04027.1	Niben101Scf00370g04027.1	331
conserved hypothetical protein [Ricinus communis] gb|EEF27784.1| conserved hypothetical protein [Ricinus communis]	21.6894	21.8597	NaN	21.6792	22.0236	22.2515	21.9094	NaN	21.8198	NaN	NaN	21.6644	21.9847	21.7814	21.8384	NaN	ref|XP_002534597.1|			1	1	1	20	20	20	10.399	0.006541	1.8796	79383000	6	Niben101Scf00372g01008.1	Niben101Scf00372g01008.1	332
Protein kinase superfamily protein LENGTH=577;Protein kinase superfamily protein LENGTH=599	20.0858	NaN	20.2781	NaN	NaN	19.4634	20.1765	NaN	NaN	NaN	20.3055	20.093	20.0411	NaN	NaN	NaN	AT3G19100.1;AT3G56760.1	IPR011009 (Protein kinase-like domain), IPR011992 (EF-hand domain pair)	GO:0004672 (protein kinase activity), GO:0004674 (protein serine/threonine kinase activity), GO:0005509 (calcium ion binding), GO:0005524 (ATP binding), GO:0006468 (protein phosphorylation), GO:0016772 (transferase activity, transferring phosphorus-containing groups);"GO:0004672 (protein kinase activity), GO:0004674 (protein serine/threonine kinase activity), GO:0005524 (ATP binding), GO:0006468 …	1	1	1	4.3	4.3	4.3	47.156	0.017895	1.4854	20162000	3	Niben101Scf00372g01009.1;Niben101Scf08206g02024.1;Niben101Scf14322g00008.1;Niben101Scf04864g03005.1;Niben101Scf05938g01049.1;Niben101Scf09951g00001.1;Niben101Scf03759g01002.1;Niben101Scf06184g00008.1	Niben101Scf00372g01009.1;Niben101Scf08206g02024.1;Niben101Scf14322g00008.1;Niben101Scf04864g03005.1;Niben101Scf05938g01049.1;Niben101Scf09951g00001.1;Niben101Scf03759g01002.1;Niben101Scf06184g00008.1	333
Guanine nucleotide-binding protein alpha-1 subunit	22.0591	22.1734	NaN	22.13	21.9258	NaN	21.9657	NaN	22.1236	22.0981	22.1265	22.8763	23.5866	22.0014	22.0813	21.964	sp|P49082|GPA1_LOTJA	IPR001019 (Guanine nucleotide binding protein (G-protein), alpha subunit), IPR011011 (Zinc finger, FYVE/PHD-type), IPR027417 (P-loop containing nucleoside triphosphate hydrolase);"IPR001019 (Guanine nucleotide binding protein (G-protein), alpha subunit), IPR027417 (P-loop containing nucleoside triphosphate hydrolase)"	GO:0003924 (GTPase activity), GO:0004871 (signal transducer activity), GO:0007165 (signal transduction), GO:0007186 (G-protein coupled receptor signaling pathway), GO:0019001 (guanyl nucleotide binding), GO:0031683 (G-protein beta/gamma-subunit complex binding)	1	1	1	1.2	1.2	1.2	100.81	0.013605	1.564	143250000	7	Niben101Scf04383g01013.1;Niben101Scf00372g05021.1	Niben101Scf04383g01013.1;Niben101Scf00372g05021.1	334
V-type proton ATPase subunit C	25.0104	24.9734	25.0601	25.0877	25.2821	25.2173	25.1836	25.1143	25.1384	25.1947	25.1567	25.0746	24.9712	25.2263	25.1266	25.1048	sp|Q9SDS7|VATC_ARATH	IPR004907 (ATPase, V1 complex, subunit C)	GO:0015078 (hydrogen ion transmembrane transporter activity), GO:0015991 (ATP hydrolysis coupled proton transport), GO:0033180 (proton-transporting V-type ATPase, V1 domain)	14	14	5	47.9	47.9	14.1	42.923	0	94.03	1134200000	123	Niben101Scf00376g02001.1;Niben101Scf01182g03006.1	Niben101Scf00376g02001.1	335
Phosphoribosylformylglycinamidine synthase	23.5685	23.4035	23.421	23.4322	23.7292	23.6494	23.5513	23.5617	23.6014	23.5094	23.3444	23.4165	23.4239	23.6882	23.5372	23.6331	sp|Q8DF81|PUR4_VIBVU	IPR010073 (Phosphoribosylformylglycinamidine synthase), IPR016188 (PurM, N-terminal-like), IPR029062 (Class I glutamine amidotransferase-like)	GO:0003824 (catalytic activity), GO:0004642 (phosphoribosylformylglycinamidine synthase activity), GO:0006189 ('de novo' IMP biosynthetic process)	12	7	7	12.9	7.9	7.9	134.33	0	11.727	355790000	54	Niben101Scf00378g01009.1	Niben101Scf00378g01009.1	336
Polynucleotidyl transferase, Ribonuclease H fold [Medicago truncatula]	27.5717	27.3393	27.291	27.277	NaN	27.3076	27.2474	NaN	27.2459	27.204	27.6302	27.5158	27.4665	26.8069	26.7586	26.5534	gb|ABD28710.1|	IPR012337 (Ribonuclease H-like domain), IPR026960 (Reverse transcriptase zinc-binding domain)	GO:0003676 (nucleic acid binding)	2	2	2	13.1	13.1	13.1	29.669	0.045823	1.1196	4485700000	3	Niben101Scf00381g03005.1	Niben101Scf00381g03005.1	337
pentapeptide repeat-containing protein [N [Nostoc sp. PCC 7107];Pentapeptide repeat-containing protein LENGTH=280	24.144	24.237	24.1357	24.1674	24.1866	23.9417	24.1474	24.0736	24.0348	24.0063	23.9261	23.7159	23.9352	24.3352	24.0142	24.0883	AT1G12250.1;ref|WP_015112140.1|	IPR001646 (Pentapeptide repeat)		3	3	3	25.6	25.6	25.6	21.825	0	55.431	533440000	47	Niben101Scf00389g01002.1;Niben101Scf03203g06001.1	Niben101Scf00389g01002.1;Niben101Scf03203g06001.1	338
60S ribosomal protein L22-2	21.5193	NaN	20.9792	21.4193	21.6926	21.8157	21.8523	21.4467	21.4099	21.2011	21.3686	NaN	21.2071	21.7292	21.2905	NaN	sp|Q9M9W1|RL222_ARATH	IPR002671 (Ribosomal protein L22e)	GO:0003735 (structural constituent of ribosome), GO:0005622 (intracellular), GO:0005840 (ribosome), GO:0006412 (translation)	1	1	1	9.7	9.7	9.7	13.998	0.018815	1.448	68629000	5	Niben101Scf00390g03010.1;Niben101Scf38997g00004.1;Niben101Scf01115g02005.1	Niben101Scf00390g03010.1;Niben101Scf38997g00004.1;Niben101Scf01115g02005.1	339
ATP-dependent RNA helicase eIF4A	22.8163	22.5679	22.4331	22.4679	22.698	22.716	22.8179	23.0584	22.9528	23.059	23.0704	23.288	23.0744	23.0718	22.9058	23.0868	sp|A1CJT5|IF4A_ASPCL;sp|Q0UU86|IF4A_PHANO;sp|Q1DQ20|IF4A_COCIM;sp|Q4WX43|IF4A_ASPFU;sp|Q7RV88|IF4A_NEUCR	IPR000629 (ATP-dependent RNA helicase DEAD-box, conserved site), IPR027417 (P-loop containing nucleoside triphosphate hydrolase);"IPR006501 (Pectinesterase inhibitor domain), IPR014001 (Helicase superfamily 1/2, ATP-binding domain), IPR014014 (RNA helicase, DEAD-box type, Q motif), IPR027417 (P-loop containing nucleoside triphosphate hydrolase)";"IPR014001 (Helicase superfamily 1/2, ATP-binding d…	GO:0003676 (nucleic acid binding), GO:0004857 (enzyme inhibitor activity), GO:0005524 (ATP binding), GO:0030599 (pectinesterase activity);"GO:0003676 (nucleic acid binding), GO:0005524 (ATP binding)"	7	1	1	45.2	6.5	6.5	22.085	0	3.5631	252750000	14	Niben101Scf00394g00001.1;Niben101Scf01998g00001.1;Niben101Scf01717g05001.1;Niben101Scf04634g01003.1;Niben101Scf02790g01010.1	Niben101Scf00394g00001.1;Niben101Scf01998g00001.1;Niben101Scf01717g05001.1	340
Polyribonucleotide nucleotidyltransferase;RNA-binding KH domain protein [Medicago truncatula]	21.9053	21.1435	21.2103	21.253	21.2031	20.8309	21.3653	21.1579	21.1631	21.2639	20.2498	20.2583	20.9582	21.3448	21.6891	21.0323	gb|AES59290.2|;sp|B4RK29|PNP_NEIG2;sp|Q5F9Q7|PNP_NEIG1	IPR004087 (K Homology domain)	GO:0003676 (nucleic acid binding), GO:0003723 (RNA binding)	2	2	2	5.1	5.1	5.1	63.012	0	14.425	83205000	14	Niben101Scf00394g03001.1;Niben101Scf00722g00008.1;Niben101Scf02338g00001.1	Niben101Scf00394g03001.1;Niben101Scf00722g00008.1;Niben101Scf02338g00001.1	341
T-complex protein 1 alpha subunit LENGTH=545	23.9336	23.776	23.7223	23.7478	23.988	24.0717	24.1942	23.6949	23.7179	23.8215	23.7031	23.8867	23.6134	23.7395	23.5369	23.6138	AT3G20050.1	IPR002423 (Chaperonin Cpn60/TCP-1), IPR027409 (GroEL-like apical domain), IPR027410 (TCP-1-like chaperonin intermediate domain), IPR027413 (GroEL-like equatorial domain)	GO:0005524 (ATP binding), GO:0006457 (protein folding), GO:0044267 (cellular protein metabolic process), GO:0051082 (unfolded protein binding)	11	11	1	22.4	22.4	1.5	57.641	0	24.749	488260000	47	Niben101Scf00397g00001.1	Niben101Scf00397g00001.1	343
RAB GDP dissociation inhibitor 2 LENGTH=444;Rab GDP-dissociation inhibitor	NaN	20.6688	NaN	NaN	NaN	22.8708	NaN	NaN	22.2609	NaN	22.0262	NaN	NaN	22.1549	22.0159	NaN	AT3G59920.1;sp|P39958|GDI1_YEAST	IPR018203 (GDP dissociation inhibitor)	GO:0005093 (Rab GDP-dissociation inhibitor activity), GO:0015031 (protein transport)	4	1	1	13.4	4.1	4.1	46.543	0	4.5	32249000	1	Niben101Scf00397g11023.1;Niben101Scf10455g00004.1	Niben101Scf00397g11023.1	344
ATP synthase protein MI25;NADH-quinone oxidoreductase subunit K	22.8715	22.6512	22.71	22.1292	22.5835	22.7119	22.6546	22.6361	22.7048	22.5039	22.1339	22.7493	22.5742	22.2314	22.896	22.8181	sp|P09003|MI25_TOBAC;sp|Q47HG6|NUOK_DECAR	IPR001133 (NADH-ubiquinone oxidoreductase chain 4L/K), IPR008688 (ATPase, F0 complex, B chain/subunit B/MI25);"IPR008688 (ATPase, F0 complex, B chain/subunit B/MI25)"	GO:0000276 (mitochondrial proton-transporting ATP synthase complex, coupling factor F(o)), GO:0015078 (hydrogen ion transmembrane transporter activity), GO:0015986 (ATP synthesis coupled proton transport);"GO:0000276 (mitochondrial proton-transporting ATP synthase complex, coupling factor F(o)), GO:0015078 (hydrogen ion transmembrane transporter activity), GO:0015986 (ATP synthesis coupled proton…	3	3	3	17.5	17.5	17.5	19.722	0	5.9832	233060000	28	Niben101Scf01210g00005.1;Niben101Scf31228g00005.1;Niben101Scf08672g04012.1;Niben101Scf02847g00014.1;Niben101Scf02010g04012.1;Niben101Scf00398g00005.1;Niben101Scf02074g01006.1;Niben101Scf02074g07028.1;Niben101Scf05108g03002.1;Niben101Scf00438g02022.1;Niben101Scf00854g10034.1;Niben101Scf30938g00003.1;Niben101Scf02929g04040.1;Niben101Scf17695g00008.1;Niben101Scf00854g01069.1;Niben101Scf02160g06070.1	Niben101Scf01210g00005.1;Niben101Scf31228g00005.1;Niben101Scf08672g04012.1;Niben101Scf02847g00014.1;Niben101Scf02010g04012.1;Niben101Scf00398g00005.1;Niben101Scf02074g01006.1	345
ubiquitin-conjugating enzyme 35 LENGTH=154;ubiquitin-conjugating enzyme 36 LENGTH=162	20.4923	20.9127	20.903	20.7275	20.7889	20.4258	20.6214	20.6923	20.9755	20.8741	20.0356	20	NaN	20.4241	20.8536	20.9214	AT1G16890.3;AT1G78870.1	IPR016135 (Ubiquitin-conjugating enzyme/RWD-like), IPR023313 (Ubiquitin-conjugating enzyme, active site);IPR016135 (Ubiquitin-conjugating enzyme/RWD-like)		2	2	2	16.8	16.8	16.8	16.036	0.0016694	2.3133	50621000	5	Niben101Scf04036g01001.1;Niben101Scf00398g00015.1;Niben101Scf01002g13002.1;Niben101Scf01002g13006.1;Niben101Ctg14848g00004.1	Niben101Scf04036g01001.1;Niben101Scf00398g00015.1;Niben101Scf01002g13002.1;Niben101Scf01002g13006.1;Niben101Ctg14848g00004.1	346
Malate dehydrogenase	27.2743	27.4096	27.2233	27.2839	27.3088	27.2742	27.2713	27.2639	27.4273	27.3025	27.3311	27.134	27.3149	27.453	27.1809	27.2129	sp|Q6AW23|MDH_VIBMA	IPR001557 (L-lactate/malate dehydrogenase)	GO:0003824 (catalytic activity), GO:0005975 (carbohydrate metabolic process), GO:0006108 (malate metabolic process), GO:0016491 (oxidoreductase activity), GO:0016615 (malate dehydrogenase activity), GO:0016616 (oxidoreductase activity, acting on the CH-OH group of donors, NAD or NADP as acceptor), GO:0030060 (L-malate dehydrogenase activity), GO:0044262 (cellular carbohydrate metabolic process), …	18	18	6	63.6	63.6	19.1	36.23	0	323.31	5016000000	308	Niben101Scf00398g03004.1	Niben101Scf00398g03004.1	347
BAG family molecular chaperone regulator 7	24.7491	24.6489	24.6197	24.6016	24.907	24.9233	24.9814	24.4353	24.4114	24.6889	25.0561	25.201	25.2453	24.6667	24.6142	24.7814	sp|Q9LVA0|BAG7_ARATH	IPR000048 (IQ motif, EF-hand binding site)	GO:0005515 (protein binding)	10	10	10	27.3	27.3	27.3	46.566	0	100.27	894840000	103	Niben101Scf00400g00006.1;Niben101Scf03853g03014.1	Niben101Scf00400g00006.1;Niben101Scf03853g03014.1	349
Chlorophyll a-b binding protein 6A, chloroplastic	26.7398	27.0182	27.0062	27.0064	26.451	26.4427	26.4092	26.9109	26.8859	26.9647	25.8067	25.9969	25.9176	27.1984	27.3122	27.2912	sp|P12360|CB11_SOLLC	IPR022796 (Chlorophyll A-B binding protein), IPR023329 (Chlorophyll a/b binding protein domain)	GO:0009765 (photosynthesis, light harvesting), GO:0016020 (membrane)	6	6	6	11.3	11.3	11.3	25.638	0	23.154	3333700000	86	Niben101Scf01105g00001.1;Niben101Scf06465g04003.1;Niben101Scf00406g03001.1;Niben101Scf01276g00005.1	Niben101Scf01105g00001.1;Niben101Scf06465g04003.1;Niben101Scf00406g03001.1;Niben101Scf01276g00005.1	350
60S ribosomal protein L7a;60S ribosomal protein L7a-1;60S ribosomal protein L7a-2	27.3216	26.9282	27.0177	27.0386	27.1732	27.1824	27.215	26.8421	26.9298	27.0466	26.6732	26.9873	26.7879	26.8306	26.9528	26.9938	sp|P35685|RL7A_ORYSJ;sp|P49692|RL7A1_ARATH;sp|Q9LZH9|RL7A2_ARATH	IPR001921 (Ribosomal protein L7A/L8), IPR029064 (50S ribosomal protein L30e-like);"IPR018492 (Ribosomal protein L7Ae/L8/Nhp2 family), IPR029064 (50S ribosomal protein L30e-like)";IPR001921 (Ribosomal protein L7A/L8)	GO:0030529 (ribonucleoprotein complex), GO:0042254 (ribosome biogenesis)	11	11	3	33.1	33.1	10.1	29.169	0	24.84	4388100000	293	Niben101Scf03273g02008.1;Niben101Scf00408g09007.1;Niben101Scf20261g00003.1;Niben101Scf02073g00008.1;Niben101Scf02459g03003.1;Niben101Scf06506g02013.1;Niben101Scf00177g08006.1	Niben101Scf03273g02008.1;Niben101Scf00408g09007.1;Niben101Scf20261g00003.1;Niben101Scf02073g00008.1;Niben101Scf02459g03003.1	351
Chorismate synthase	NaN	NaN	NaN	NaN	NaN	NaN	NaN	NaN	21.4059	21.034	NaN	NaN	NaN	21.5333	NaN	NaN	sp|Q72W01|AROC_LEPIC	IPR000453 (Chorismate synthase)	GO:0004107 (chorismate synthase activity), GO:0009073 (aromatic amino acid family biosynthetic process)	6	1	1	15.5	3.8	3.8	45.396	0.007877	1.7625	14560000	4	Niben101Scf00409g00002.1	Niben101Scf00409g00002.1	352
V-type proton ATPase subunit G 1;V-type proton ATPase subunit G 2	20.3017	20.5345	20.5704	20.2885	NaN	20.4435	NaN	20.9207	20.6199	20.658	20.44	NaN	NaN	20.3883	NaN	20.4361	sp|O82702|VATG1_TOBAC;sp|O82703|VATG2_TOBAC	IPR005124 (Vacuolar (H+)-ATPase G subunit)	GO:0015992 (proton transport), GO:0016471 (vacuolar proton-transporting V-type ATPase complex), GO:0016820 (hydrolase activity, acting on acid anhydrides, catalyzing transmembrane movement of substances)	1	1	1	8.2	8.2	8.2	12.334	0.031095	1.292	33305000	7	Niben101Scf00409g03001.1;Niben101Scf01276g02007.1;Niben101Scf05364g00007.1;Niben101Scf04907g05009.1	Niben101Scf00409g03001.1;Niben101Scf01276g02007.1;Niben101Scf05364g00007.1;Niben101Scf04907g05009.1	353
Nucleoside diphosphate kinase family protein LENGTH=237	20.1859	NaN	20.2349	NaN	21.0237	20.6888	NaN	20.7761	20.8802	NaN	20.4196	21.1876	21.3119	20.5935	20.7169	NaN	AT4G23900.1	IPR001564 (Nucleoside diphosphate kinase)	GO:0004550 (nucleoside diphosphate kinase activity), GO:0005524 (ATP binding), GO:0006165 (nucleoside diphosphate phosphorylation), GO:0006183 (GTP biosynthetic process), GO:0006228 (UTP biosynthetic process), GO:0006241 (CTP biosynthetic process)	4	1	1	23.6	9.5	9.5	23.832	0.024141	1.3654	32969000	1	Niben101Scf00410g01016.1	Niben101Scf00410g01016.1	354
Cysteine desulfuration protein SufE	21.4764	21.6744	21.6588	21.1896	21.5802	21.5424	21.5137	21.1789	21.0319	20.9486	21.7822	21.7233	21.6656	21.674	21.2293	21.0851	sp|Q9EXP1|SUFE_DICD3	IPR002634 (BolA protein), IPR003808 (Fe-S metabolism associated domain, SufE-like)		2	2	2	4.5	4.5	4.5	43.601	0.016532	1.4976	97314000	5	Niben101Scf06288g00003.1;Niben101Scf00414g05002.1	Niben101Scf06288g00003.1;Niben101Scf00414g05002.1	355
Chaperone protein HtpG	28.5723	28.3448	28.3961	28.3647	28.5635	28.6035	28.6197	28.3768	28.3726	28.3269	28.4012	28.335	28.3603	28.3685	28.355	28.3549	sp|Q1CZI7|HTPG_MYXXD	IPR001404 (Heat shock protein Hsp90 family)	GO:0005524 (ATP binding), GO:0006457 (protein folding), GO:0006950 (response to stress), GO:0051082 (unfolded protein binding)	27	27	2	41.7	41.7	6.7	51.731	0	256.62	11293000000	509	Niben101Scf00414g06008.1;Niben101Scf04739g02010.1	Niben101Scf00414g06008.1;Niben101Scf04739g02010.1	356
Farnesyl pyrophosphate synthase 1	23.4903	23.5222	23.437	23.499	23.1255	23.2338	23.2389	23.2557	23.3961	23.4343	23.1257	23.2021	22.9063	23.4003	23.3715	23.3705	sp|P49351|FPPS1_LUPAL	IPR000092 (Polyprenyl synthetase)	GO:0008299 (isoprenoid biosynthetic process)	7	7	7	22.5	22.5	22.5	39.499	0	10.853	314220000	59	Niben101Scf04739g01006.1;Niben101Scf00414g07005.1	Niben101Scf04739g01006.1;Niben101Scf00414g07005.1	357
Zinc finger CCCH domain-containing protein 37	NaN	NaN	NaN	NaN	NaN	NaN	NaN	NaN	NaN	NaN	NaN	NaN	NaN	NaN	NaN	NaN	sp|Q941Q3|C3H37_ARATH	IPR000571 (Zinc finger, CCCH-type)	GO:0046872 (metal ion binding)	1	1	1	1.5	1.5	1.5	56.478	0.048727	1.1038	0	4	Niben101Scf00416g07001.1;Niben101Scf07466g05009.1	Niben101Scf00416g07001.1;Niben101Scf07466g05009.1	358
50S ribosomal protein L6	20.0493	19.889	20.155	20.2644	19.5194	NaN	19.6934	20.0163	20.0025	19.844	19.5118	19.8463	NaN	20.1557	NaN	NaN	sp|A9WSU3|RL6_RENSM	IPR000702 (Ribosomal protein L6)	GO:0003735 (structural constituent of ribosome), GO:0005622 (intracellular), GO:0005840 (ribosome), GO:0006412 (translation), GO:0019843 (rRNA binding)	9	1	1	33	5.7	5.7	25.126	0.0078593	1.7486	26001000	2	Niben101Scf00419g01007.1	Niben101Scf00419g01007.1	359
monodehydroascorbate reductase 6 LENGTH=493	22.5062	22.3089	22.5201	22.8073	22.7249	22.675	22.5835	22.8374	22.9573	22.8039	22.9551	22.978	22.7584	21.8909	22.8578	22.4157	AT1G63940.2	IPR013027 (FAD-dependent pyridine nucleotide-disulphide oxidoreductase), IPR023753 (Pyridine nucleotide-disulphide oxidoreductase, FAD/NAD(P)-binding domain)	GO:0016491 (oxidoreductase activity), GO:0050660 (flavin adenine dinucleotide binding), GO:0055114 (oxidation-reduction process)	6	6	6	15.7	15.7	15.7	53.338	0	14.771	197550000	27	Niben101Scf00421g01021.1;Niben101Scf00254g00010.1	Niben101Scf00421g01021.1;Niben101Scf00254g00010.1	360
Isoleucine--tRNA ligase	23.1535	23.0387	22.8448	22.6699	22.9553	23.065	22.987	22.7954	22.863	22.9302	22.8081	22.7162	22.7941	22.207	22.531	22.6368	sp|Q5GSS3|SYI_WOLTR;sp|Q5HB43|SYI_EHRRW	IPR002301 (Isoleucine-tRNA ligase), IPR009080 (Aminoacyl-tRNA synthetase, class 1a, anticodon-binding)	GO:0000166 (nucleotide binding), GO:0002161 (aminoacyl-tRNA editing activity), GO:0004812 (aminoacyl-tRNA ligase activity), GO:0004822 (isoleucine-tRNA ligase activity), GO:0005524 (ATP binding), GO:0005737 (cytoplasm), GO:0006418 (tRNA aminoacylation for protein translation), GO:0006428 (isoleucyl-tRNA aminoacylation)	10	10	10	9.6	9.6	9.6	128.45	0	13.221	235160000	62	Niben101Scf00426g01003.1;Niben101Scf02995g00002.1	Niben101Scf00426g01003.1;Niben101Scf02995g00002.1	361
Fumarylacetoacetase	22.6551	22.29	22.6093	22.4029	22.5206	22.8758	22.8628	22.9035	22.8067	22.7584	23.3551	23.4942	23.4308	23.1518	23.1843	22.7594	sp|A5PKH3|FAAA_BOVIN	IPR005959 (Fumarylacetoacetase), IPR011234 (Fumarylacetoacetase, C-terminal-related)	GO:0003824 (catalytic activity), GO:0004334 (fumarylacetoacetase activity), GO:0008152 (metabolic process), GO:0009072 (aromatic amino acid family metabolic process)	3	3	3	8.7	8.7	8.7	44.938	0	4.068	222950000	16	Niben101Scf00426g02005.1;Niben101Scf17787g00004.1	Niben101Scf00426g02005.1	362
Histone H1	21.7969	21.5052	21.843	21.2511	21.934	21.9398	21.8887	NaN	21.3787	21.2196	22.2561	22.0411	22.2722	21.545	21.7383	21.6502	sp|P23444|H1_MAIZE	IPR011991 (Winged helix-turn-helix DNA-binding domain), IPR020478 (AT hook-like)	GO:0000786 (nucleosome), GO:0003677 (DNA binding), GO:0005634 (nucleus), GO:0006334 (nucleosome assembly)	3	3	3	6.3	6.3	6.3	58.485	0	3.4433	100450000	18	Niben101Scf00428g07007.1	Niben101Scf00428g07007.1	363
50S ribosomal protein L19	25.6381	25.6251	25.6947	25.7346	25.6205	25.5381	25.5898	25.5173	25.7377	25.6342	25.558	25.6632	25.5288	25.372	25.614	25.5959	sp|A5G0G7|RL19_ACICJ;sp|Q1GPJ8|RL19_SPHAL	IPR001857 (Ribosomal protein L19), IPR008991 (Translation protein SH3-like domain)	GO:0003735 (structural constituent of ribosome), GO:0005622 (intracellular), GO:0005840 (ribosome), GO:0006412 (translation)	5	5	5	19.1	19.1	19.1	24.041	0	20.263	1567500000	94	Niben101Scf00428g15006.1;Niben101Scf06078g00003.1	Niben101Scf00428g15006.1;Niben101Scf06078g00003.1	364
UDP-glucuronic acid decarboxylase 1 LENGTH=458;UDP-glucuronic acid decarboxylase 3 LENGTH=357;UDP-glucuronic acid decarboxylase 4	21.2351	19.7813	21.1099	20.5054	21.0231	21.2568	20.9737	20.5506	20.4938	20.6628	20.3731	NaN	20.4854	20.7103	20.9769	19.8552	AT3G53520.4;AT5G59290.2;sp|Q8S8T4|UXS4_ARATH	IPR001509 (NAD-dependent epimerase/dehydratase, N-terminal domain), IPR016040 (NAD(P)-binding domain)	GO:0003824 (catalytic activity), GO:0050662 (coenzyme binding)	3	2	1	7.9	6.1	3.7	51.47	0	3.2608	68483000	10	Niben101Scf00432g02007.1;Niben101Scf02060g01013.1;Niben101Scf09403g00017.1;Niben101Scf13118g00003.1;Niben101Scf00669g01008.1;Niben101Scf01579g00001.1;Niben101Scf01368g00001.1;Niben101Scf03088g00003.1;tr|A9CF00|A9CF00_AGRFCdTDP-glucose4-6-dehydrataseOS=Agrobacteriumfabrum(strainC58/ATCC33970)OX=176299GN=Atu3316PE=4SV=1;Niben101Scf02405g04011.1;Niben101Scf00059g02013.1	Niben101Scf00432g02007.1;Niben101Scf02060g01013.1;Niben101Scf09403g00017.1;Niben101Scf13118g00003.1	365
Dihydrolipoyllysine-residue succinyltransferase component of 2-oxoglutarate dehydrogenase complex	24.1422	23.8659	24.0605	23.9319	23.9909	24.3213	24.1999	23.9189	24.0503	24.1858	24.5563	24.2876	24.4681	23.8968	24.1363	24.0998	sp|Q1RHI5|ODO2_RICBR;sp|Q4UKI7|ODO2_RICFE	IPR006255 (Dihydrolipoamide succinyltransferase), IPR023213 (Chloramphenicol acetyltransferase-like domain)	GO:0004149 (dihydrolipoyllysine-residue succinyltransferase activity), GO:0006099 (tricarboxylic acid cycle), GO:0008152 (metabolic process), GO:0016746 (transferase activity, transferring acyl groups), GO:0045252 (oxoglutarate dehydrogenase complex)	5	5	5	12.2	12.2	12.2	49.587	0	7.2535	547570000	25	Niben101Scf00435g05017.1;Niben101Scf04477g03011.1;Niben101Scf00311g03010.1	Niben101Scf00435g05017.1;Niben101Scf04477g03011.1	366
Superoxide dismutase [Cu-Zn]	21.0005	20.0285	NaN	20.3179	21.0115	20.4669	21.0687	19.8402	20.3834	20.3907	19.5807	NaN	NaN	NaN	NaN	20.1958	sp|P22233|SODC_SPIOL	IPR001424 (Superoxide dismutase, copper/zinc binding domain)	GO:0004784 (superoxide dismutase activity), GO:0006801 (superoxide metabolic process), GO:0046872 (metal ion binding), GO:0055114 (oxidation-reduction process)	1	1	1	5.9	5.9	5.9	22.577	0.0032747	2.2017	37544000	6	Niben101Scf00436g05003.1;Niben101Scf06799g01001.1	Niben101Scf00436g05003.1;Niben101Scf06799g01001.1	368
50S ribosomal protein L9	27.0675	26.9935	27.1001	27.0851	27.0465	27.0797	27.0782	26.9898	27.1419	27.1027	26.7725	26.9312	26.7797	27.0213	27.0829	27.1031	sp|C3KWH4|RL9_CLOB6	IPR000244 (Ribosomal protein L9)	GO:0003735 (structural constituent of ribosome), GO:0005622 (intracellular), GO:0005840 (ribosome), GO:0006412 (translation)	13	13	5	52.6	52.6	24	21.531	0	36.03	4308300000	148	Niben101Scf00436g06006.1	Niben101Scf00436g06006.1	369
Pheophorbide a oxygenase, chloroplastic	22.3366	22.5424	22.4617	22.4491	22.357	22.4847	22.558	22.4019	22.4203	22.2981	22.5247	22.3437	22.5902	22.3064	22.2163	22.4888	sp|Q9FYC2|PAO_ARATH	IPR013626 (Pheophorbide a oxygenase), IPR017941 (Rieske [2Fe-2S] iron-sulphur domain)	GO:0010277 (chlorophyllide a oxygenase [overall] activity), GO:0016491 (oxidoreductase activity), GO:0051537 (2 iron, 2 sulfur cluster binding), GO:0055114 (oxidation-reduction process)	4	4	4	9.5	9.5	9.5	74.225	0	6.3045	170900000	14	Niben101Scf00436g10019.1	Niben101Scf00436g10019.1	370
Pentatricopeptide repeat-containing protein	21.3307	21.291	20.2084	21.5223	21.3214	NaN	21.1101	21.2273	21.8049	21.2418	NaN	NaN	21.4413	21.0872	NaN	21.5144	sp|Q9LQ16|PPR94_ARATH	IPR002885 (Pentatricopeptide repeat), IPR011990 (Tetratricopeptide-like helical domain)	GO:0005515 (protein binding)	3	2	2	26.3	19.8	19.8	18.503	0	4.0817	58962000	5	Niben101Scf00437g00015.1	Niben101Scf00437g00015.1	371
Ran-binding protein 1 homolog c	22.2066	22.8348	22.5689	22.7148	22.5543	22.7924	22.775	23.5519	22.5802	22.4156	23.0673	22.6319	22.7675	22.8956	22.7331	23.1593	sp|P92985|RBP1C_ARATH	IPR011993 (Pleckstrin homology-like domain)	GO:0046907 (intracellular transport)	3	3	2	18.1	18.1	13	23.907	0	30.48	237300000	28	Niben101Scf00439g07002.1	Niben101Scf00439g07002.1	372
glycine-rich protein LENGTH=356	NaN	NaN	NaN	NaN	NaN	NaN	NaN	NaN	NaN	NaN	NaN	22.092	NaN	NaN	NaN	NaN	AT4G22740.1			1	1	1	2.8	2.8	2.8	39.114	0.02901	1.3117	24402000	0	Niben101Scf00439g10048.1;Niben101Scf02569g02012.1	Niben101Scf00439g10048.1;Niben101Scf02569g02012.1	373
Glutamate decarboxylase;Glutamate decarboxylase 1	22.8804	23.514	23.0407	23.2644	23.2206	23.1525	23.3438	23.0081	23.1062	23.0293	23.3592	23.1412	23.235	23.2698	23.1312	22.9465	sp|Q07346|DCE_PETHY;sp|Q42521|DCE1_ARATH	IPR002129 (Pyridoxal phosphate-dependent decarboxylase), IPR015424 (Pyridoxal phosphate-dependent transferase);IPR015424 (Pyridoxal phosphate-dependent transferase)	GO:0016831 (carboxy-lyase activity), GO:0019752 (carboxylic acid metabolic process), GO:0030170 (pyridoxal phosphate binding)	3	3	3	55.7	55.7	55.7	8.9229	0	24.672	299660000	26	Niben101Scf00440g01007.1;Niben101Scf16376g00002.1;Niben101Scf01958g05022.1	Niben101Scf00440g01007.1;Niben101Scf16376g00002.1	374
Glutamate decarboxylase	22.6193	22.9992	23.0106	23.1992	23.3343	23.2086	23.1003	23.0379	23.2932	23.0598	23.2666	23.1726	23.127	23.5324	22.9072	23.2581	sp|Q07346|DCE_PETHY	IPR002129 (Pyridoxal phosphate-dependent decarboxylase), IPR015424 (Pyridoxal phosphate-dependent transferase)	GO:0003824 (catalytic activity), GO:0016831 (carboxy-lyase activity), GO:0019752 (carboxylic acid metabolic process), GO:0030170 (pyridoxal phosphate binding)	2	2	2	17.4	17.4	17.4	18.362	0	4.2525	296600000	24	Niben101Scf00440g01018.1	Niben101Scf00440g01018.1	375
Actin-1;Actin-1/2;Actin-3	22.9208	23.0157	22.8958	22.8386	23.1141	22.9337	22.9092	22.8905	22.7007	22.7558	22.8357	22.8768	23.0058	22.9837	23.0124	23.0952	sp|P02582|ACT1_MAIZE;sp|P07829|ACT3_DICDI;sp|P41112|ACT1_PODCA	IPR004000 (Actin family)		17	3	0	60.2	12.7	0	41.725	0	6.4412	252500000	34	Niben101Scf00444g01008.1;Niben101Ctg12493g00001.1;Niben101Ctg06133g00002.1	Niben101Scf00444g01008.1	376
Protein CURVATURE THYLAKOID 1A, chloroplastic	27.7421	27.9602	28.0672	28.0384	27.8608	28.0137	27.969	27.8612	27.9234	27.9585	28.1463	28.2442	28.2483	27.9823	27.9313	27.9543	sp|O04616|CUT1A_ARATH	IPR025564 (Cyanobacterial aminoacyl-tRNA synthetase, CAAD domain)		6	6	6	20.2	20.2	20.2	17.943	0	323.31	7706500000	241	Niben101Scf00503g10003.1;Niben101Scf00447g02010.1	Niben101Scf00503g10003.1;Niben101Scf00447g02010.1	377
Aspartic proteinase A1	23.1375	22.9763	22.8967	23.0276	23.4162	23.2744	23.1984	23.1157	23.097	23.0703	23.0969	23.4175	23.1712	22.768	21.9735	22.539	sp|O65390|APA1_ARATH	IPR001461 (Aspartic peptidase), IPR008373 (Saposin), IPR021109 (Aspartic peptidase domain);"IPR001461 (Aspartic peptidase), IPR011001 (Saposin-like), IPR021109 (Aspartic peptidase domain)"	GO:0004190 (aspartic-type endopeptidase activity), GO:0005764 (lysosome), GO:0006508 (proteolysis), GO:0006629 (lipid metabolic process), GO:0006665 (sphingolipid metabolic process);"GO:0004190 (aspartic-type endopeptidase activity), GO:0006508 (proteolysis), GO:0006629 (lipid metabolic process)"	4	4	4	12.6	12.6	12.6	54.765	0	6.1745	268910000	31	Niben101Scf00448g04005.1;Niben101Scf00520g07001.1	Niben101Scf00448g04005.1;Niben101Scf00520g07001.1	378
Splicing factor 3B subunit 3	23.0337	22.6862	22.4583	22.6937	23.334	22.973	23.2745	22.5	22.6869	22.7065	22.6892	23.039	22.8773	22.8055	22.5302	22.8154	sp|Q921M3|SF3B3_MOUSE	IPR004871 (Cleavage/polyadenylation specificity factor, A subunit, C-terminal), IPR015943 (WD40/YVTN repeat-like-containing domain)	GO:0003676 (nucleic acid binding), GO:0005515 (protein binding), GO:0005634 (nucleus)	8	8	8	8.4	8.4	8.4	132.82	0	16.304	236340000	34	Niben101Scf24439g00005.1;Niben101Scf00449g01015.1	Niben101Scf24439g00005.1;Niben101Scf00449g01015.1	379
2-oxoglutarate dehydrogenase, E1 component LENGTH=1017	22.995	23.034	23.0828	23.2538	23.4383	23.3359	23.3228	22.8504	23.0394	23.1473	23.3657	23.6564	23.5003	23.1669	23.0308	23.1105	AT3G55410.1	IPR011603 (2-oxoglutarate dehydrogenase E1 component), IPR029061 (Thiamin diphosphate-binding fold)	GO:0004591 (oxoglutarate dehydrogenase (succinyl-transferring) activity), GO:0006099 (tricarboxylic acid cycle), GO:0008152 (metabolic process), GO:0016624 (oxidoreductase activity, acting on the aldehyde or oxo group of donors, disulfide as acceptor), GO:0030976 (thiamine pyrophosphate binding), GO:0055114 (oxidation-reduction process)	9	9	4	13.6	13.6	5.3	115.16	0	37	312190000	50	Niben101Scf07650g01020.1;Niben101Scf00449g04003.1	Niben101Scf07650g01020.1;Niben101Scf00449g04003.1	380
Heat shock 70 kDa protein	22.7688	22.7759	22.7668	22.4107	21.7737	21.5944	21.9234	22.0378	21.8685	NaN	23.2593	22.9619	23.3553	22.0493	21.9972	22.0036	sp|P02827|HSP70_XENLA	IPR013126 (Heat shock protein 70 family), IPR029047 (Heat shock protein 70kD, peptide-binding domain), IPR029048 (Heat shock protein 70kD, C-terminal domain)		12	2	1	28.9	6.3	2.9	52.53	0	3.6046	165260000	9	Niben101Scf00449g06008.1	Niben101Scf00449g06008.1	381
Protein transport protein Sec24-like	NaN	21.0528	21.1935	21.0415	21.277	21.063	21.3174	21.0546	21.0855	20.9747	21.2104	21.1782	21.1323	21.1232	20.9825	20.9683	sp|Q9M081|SC24B_ARATH	IPR002035 (von Willebrand factor, type A), IPR006895 (Zinc finger, Sec23/Sec24-type), IPR006896 (Sec23/Sec24, trunk domain), IPR006900 (Sec23/Sec24, helical domain), IPR012990 (Sec23/Sec24 beta-sandwich), IPR029006 (ADF-H/Gelsolin-like domain);"IPR002035 (von Willebrand factor, type A), IPR006895 (Zinc finger, Sec23/Sec24-type), IPR006896 (Sec23/Sec24, trunk domain), IPR012990 (Sec23/Sec24 beta-s…	GO:0006886 (intracellular protein transport), GO:0006888 (ER to Golgi vesicle-mediated transport), GO:0008270 (zinc ion binding), GO:0030127 (COPII vesicle coat)	2	2	2	2.2	2.2	2.2	109.6	0.00044663	2.8026	64431000	4	Niben101Scf00451g03021.1;Niben101Scf06861g00004.1	Niben101Scf00451g03021.1;Niben101Scf06861g00004.1	382
Mitochondrial substrate carrier family protein LENGTH=300;Ymc1 inner mitochondrial membrane transporter [Candida orthopsilosis Co 90-125] emb|CCG21122.1| Ymc1 inner mitochondrial membrane transporter [Candida orthopsilosis Co 90-125]	22.4934	22.8396	23.1211	22.8142	22.8622	22.6921	22.7862	22.4607	22.799	22.834	22.7432	22.9161	22.9293	22.8086	22.7106	22.6841	AT5G46800.1;ref|XP_003866561.1|	IPR002067 (Mitochondrial carrier protein), IPR023395 (Mitochondrial carrier domain);"IPR018108 (Mitochondrial substrate/solute carrier), IPR023395 (Mitochondrial carrier domain)"	GO:0055085 (transmembrane transport)	12	3	3	50.2	13.5	13.5	30.623	0	7.0845	218940000	29	Niben101Scf00453g07011.1;Niben101Scf06153g03012.1	Niben101Scf00453g07011.1	383
GTPase Der	23.1103	22.8584	22.8298	22.8246	22.8055	22.9833	22.8497	22.5737	22.8791	22.9797	22.7835	22.8361	22.7943	22.7201	22.9668	22.809	sp|B3WE80|DER_LACCB;sp|C1KWN7|DER_LISMC	IPR005688 (Chloroplast protein import component Toc34), IPR027417 (P-loop containing nucleoside triphosphate hydrolase);IPR027417 (P-loop containing nucleoside triphosphate hydrolase)	GO:0005525 (GTP binding), GO:0006886 (intracellular protein transport), GO:0009707 (chloroplast outer membrane), GO:0015450 (P-P-bond-hydrolysis-driven protein transmembrane transporter activity);GO:0005525 (GTP binding)	2	1	1	9.9	3.6	3.6	33.918	0.0046765	1.9346	231840000	22	Niben101Scf00454g05025.1;Niben101Scf08179g01017.1	Niben101Scf00454g05025.1;Niben101Scf08179g01017.1	384
Peptidyl-prolyl cis-trans isomerase D;Peptidyl-prolyl cis-trans isomerase-like 1	21.1293	20.645	20.8457	21.1355	21.5914	21.4969	21.157	21.1105	20.9171	20.9939	21.1547	21.4032	21.1929	20.9046	NaN	21.1191	sp|P0CP81|PPID_CRYNB;sp|P0CP85|PPIL1_CRYNB;sp|Q9CR16|PPID_MOUSE	IPR002130 (Cyclophilin-type peptidyl-prolyl cis-trans isomerase domain), IPR029000 (Cyclophilin-like domain)	GO:0000413 (protein peptidyl-prolyl isomerization), GO:0003755 (peptidyl-prolyl cis-trans isomerase activity), GO:0006457 (protein folding)	2	2	2	9	9	9	27.973	0.00088261	2.7082	71338000	16	Niben101Scf00457g10012.1;Niben101Scf06999g01001.1;Niben101Scf02502g06013.1	Niben101Scf00457g10012.1;Niben101Scf06999g01001.1;Niben101Scf02502g06013.1	385
Translationally-controlled tumor protein homolog	24.9646	24.4391	24.3182	24.4147	24.7364	24.6166	24.5774	24.5789	24.6678	24.6815	24.3788	24.1885	24.2881	24.5595	24.5477	24.3702	sp|P43349|TCTP_SOLTU;sp|Q6DUX3|TCTP_SOLLC;sp|Q9XHL7|TCTP_TOBAC	IPR018105 (Translationally controlled tumour protein)		5	2	2	27.2	16	16	19.063	0	18.343	772410000	55	Niben101Scf00458g04002.1;Niben101Scf00369g11018.1;Niben101Scf00366g00011.1	Niben101Scf00458g04002.1;Niben101Scf00369g11018.1	386
ATP-dependent zinc metalloprotease FtsH	26.4314	26.529	26.5323	26.5646	26.3938	26.311	26.341	26.51	26.613	26.5586	26.7754	26.6103	26.4594	26.5962	26.5861	26.6491	sp|C6VKW6|FTSH_LACPJ	IPR003959 (ATPase, AAA-type, core), IPR005936 (Peptidase, FtsH), IPR027417 (P-loop containing nucleoside triphosphate hydrolase)	GO:0004222 (metalloendopeptidase activity), GO:0005524 (ATP binding), GO:0006508 (proteolysis), GO:0016020 (membrane)	20	9	2	34.5	19.5	6.5	68.557	0	225.34	2901200000	160	Niben101Scf00463g00016.1	Niben101Scf00463g00016.1	387
trehalose phosphate synthase LENGTH=861;Trehalose-phosphate phosphatase	20.4344	NaN	20.6261	20.3049	21.0381	20.8128	NaN	NaN	20.3919	20.0348	NaN	NaN	NaN	NaN	20.5518	20.158	AT1G60140.1;sp|P0CL50|OTSB_SALTY	IPR001830 (Glycosyl transferase, family 20), IPR006379 (HAD-superfamily hydrolase, subfamily IIB), IPR023214 (HAD-like domain);"IPR003337 (Trehalose-phosphatase), IPR023214 (HAD-like domain)"	GO:0003824 (catalytic activity), GO:0005992 (trehalose biosynthetic process);"GO:0003824 (catalytic activity), GO:0005992 (trehalose biosynthetic process), GO:0008152 (metabolic process)"	1	1	1	6.8	6.8	6.8	19.32	0.029333	1.311	29379000	3	Niben101Scf01250g02007.1;Niben101Scf05500g00009.1;Niben101Scf01636g01006.1;Niben101Scf00463g00019.1	Niben101Scf01250g02007.1;Niben101Scf05500g00009.1;Niben101Scf01636g01006.1;Niben101Scf00463g00019.1	388
fructose-bisphosphate aldolase 1 LENGTH=399	25.6687	26.4132	26.0106	26.229	25.7825	25.9765	25.8597	25.4094	25.9359	25.8864	25.5482	25.5613	25.7722	26.2942	25.7041	26.2141	AT2G21330.1	IPR000741 (Fructose-bisphosphate aldolase, class-I), IPR013785 (Aldolase-type TIM barrel), IPR029768 (Fructose-bisphosphate aldolase class-I active site)	GO:0003824 (catalytic activity), GO:0004332 (fructose-bisphosphate aldolase activity), GO:0006096 (glycolytic process)	23	2	2	48.7	4	4	42.813	0	31.827	1874400000	55	Niben101Scf00466g00012.1	Niben101Scf00466g00012.1	389
NADP-dependent D-sorbitol-6-phosphate dehydrogenase	24.2961	24.1938	24.326	24.303	24.2603	24.4709	24.4233	24.1548	24.2847	24.34	24.7118	24.8495	24.7087	24.4633	24.5765	24.5846	sp|P28475|S6PD_MALDO	IPR001395 (Aldo/keto reductase), IPR023210 (NADP-dependent oxidoreductase domain)	GO:0016491 (oxidoreductase activity), GO:0055114 (oxidation-reduction process)	6	6	2	18.4	18.4	9.4	34.758	0	9.9459	686390000	57	Niben101Scf00466g03018.1	Niben101Scf00466g03018.1	390
Basic-leucine zipper (bZIP) transcription factor family protein LENGTH=553	NaN	NaN	NaN	24.523	24.0095	NaN	NaN	NaN	NaN	NaN	NaN	NaN	24.4663	NaN	NaN	NaN	AT4G38900.1	IPR004827 (Basic-leucine zipper domain)	GO:0003700 (sequence-specific DNA binding transcription factor activity), GO:0006355 (regulation of transcription, DNA-templated), GO:0043565 (sequence-specific DNA binding)	1	1	1	2.8	2.8	2.8	50.863	0.043492	1.1428	174740000	2	Niben101Scf00508g09012.1;Niben101Scf10919g01034.1;Niben101Scf00466g04027.1	Niben101Scf00508g09012.1;Niben101Scf10919g01034.1;Niben101Scf00466g04027.1	391
Protein disulfide-isomerase	24.725	24.479	24.4775	24.5167	24.5865	24.7246	24.7034	24.4486	24.4294	24.3899	24.788	24.8107	24.8978	24.4762	24.4443	23.7575	sp|Q5R5B6|PDIA1_PONAB	IPR011679 (Endoplasmic reticulum, protein ERp29, C-terminal), IPR012336 (Thioredoxin-like fold)	GO:0005783 (endoplasmic reticulum), GO:0016853 (isomerase activity), GO:0045454 (cell redox homeostasis)	8	8	2	24	24	5.6	37.819	0	15.86	764190000	70	Niben101Scf00466g04033.1	Niben101Scf00466g04033.1	392
Calreticulin	22.2187	NaN	21.9355	NaN	22.752	22.7959	22.7223	22.6676	NaN	22.3308	22.6123	22.6572	22.7021	22.6273	22.2675	NaN	sp|Q40401|CALR_NICPL	IPR001580 (Calreticulin/calnexin), IPR013320 (Concanavalin A-like lectin/glucanase domain)	GO:0005509 (calcium ion binding), GO:0005515 (protein binding), GO:0005783 (endoplasmic reticulum), GO:0006457 (protein folding), GO:0051082 (unfolded protein binding)	12	1	1	32.9	5.3	5.3	47.479	0	13.909	149520000	18	Niben101Scf00466g04036.1	Niben101Scf00466g04036.1	393
Pyrophosphate-energized vacuolar membrane proton pump	NaN	25.1744	NaN	NaN	NaN	NaN	NaN	24.232	24.3959	NaN	24.0913	NaN	24.2108	24.6086	24.2179	24.3761	sp|P21616|AVP_VIGRR	IPR004131 (Pyrophosphate-energised proton pump)	GO:0004427 (inorganic diphosphatase activity), GO:0009678 (hydrogen-translocating pyrophosphatase activity), GO:0015992 (proton transport), GO:0016020 (membrane)	5	3	2	17.3	11.7	8.8	28.889	0	9.1555	422150000	8	Niben101Scf00466g04037.1	Niben101Scf00466g04037.1	394
Peptidyl-prolyl cis-trans isomerase D	23.2276	22.6757	22.3276	22.6235	22.2904	22.2537	22.5552	22.3729	22.8723	22.6774	21.6411	21.694	21.8388	22.744	22.8523	22.7175	sp|Q6DGG0|PPID_RAT;sp|Q9CR16|PPID_MOUSE	IPR002130 (Cyclophilin-type peptidyl-prolyl cis-trans isomerase domain), IPR024936 (Cyclophilin-type peptidyl-prolyl cis-trans isomerase), IPR029000 (Cyclophilin-like domain)	GO:0000413 (protein peptidyl-prolyl isomerization), GO:0003755 (peptidyl-prolyl cis-trans isomerase activity), GO:0006457 (protein folding)	4	4	4	25.3	25.3	25.3	21.167	0	5.7419	211940000	10	Niben101Scf00467g00016.1;Niben101Scf01795g04036.1	Niben101Scf00467g00016.1	395
Mitochondrial substrate carrier family protein C	NaN	NaN	20.7336	NaN	NaN	20.6818	NaN	20.7949	20.703	NaN	20.5932	NaN	20.7621	20.7927	NaN	20.3415	sp|B0G159|MCFC_DICDI	IPR002067 (Mitochondrial carrier protein), IPR023395 (Mitochondrial carrier domain)	GO:0055085 (transmembrane transport)	2	2	2	5.9	5.9	5.9	38.537	0.026271	1.3316	28670000	4	Niben101Scf00470g03009.1;Niben101Scf00503g04003.1;Niben101Scf02069g02001.1;Niben101Scf03985g02028.1	Niben101Scf00470g03009.1;Niben101Scf00503g04003.1;Niben101Scf02069g02001.1;Niben101Scf03985g02028.1	396
40S ribosomal protein S12	25.1302	24.8962	24.8774	24.7882	25.2109	25.0306	25.092	24.5727	24.9041	24.8845	24.8628	24.6168	24.6107	24.9395	24.7451	24.7907	sp|Q9XHS0|RS12_HORVU	IPR000530 (Ribosomal protein S12e), IPR029064 (50S ribosomal protein L30e-like);IPR000530 (Ribosomal protein S12e)	GO:0003735 (structural constituent of ribosome), GO:0005622 (intracellular), GO:0005840 (ribosome), GO:0006412 (translation)	6	2	2	51.7	23.8	23.8	15.126	0	51.501	988590000	37	Niben101Scf00472g00003.1;Niben101Scf01970g06011.1;Niben101Scf02360g01019.1	Niben101Scf00472g00003.1;Niben101Scf01970g06011.1;Niben101Scf02360g01019.1	397
Protein kinase superfamily protein LENGTH=371;Serine/threonine-protein kinase D1;Serine/threonine-protein kinase D2;Serine/threonine-protein kinase H1;Serine/threonine-protein kinase kin-29	21.8525	21.807	21.6042	21.8436	21.9386	21.9191	22.0247	21.6567	21.647	21.6362	22.0125	21.9182	22.2751	21.8353	21.697	20.7268	AT1G10940.2;sp|P11801|KPSH1_HUMAN;sp|Q15139|KPCD1_HUMAN;sp|Q21017|KIN29_CAEEL;sp|Q5XIS9|KPCD2_RAT;sp|Q8BZ03|KPCD2_MOUSE;sp|Q9BZL6|KPCD2_HUMAN;sp|Q9WTQ1|KPCD1_RAT	IPR011009 (Protein kinase-like domain)	GO:0004672 (protein kinase activity), GO:0004674 (protein serine/threonine kinase activity), GO:0005524 (ATP binding), GO:0006468 (protein phosphorylation), GO:0016772 (transferase activity, transferring phosphorus-containing groups);"GO:0004672 (protein kinase activity), GO:0005524 (ATP binding), GO:0006468 (protein phosphorylation), GO:0016772 (transferase activity, transferring phosphorus-cont…	3	3	1	11.8	11.8	3.4	40.203	0	12.079	118150000	27	Niben101Scf00472g03019.1;Niben101Scf01970g08001.1;Niben101Ctg02999g00001.1;Niben101Scf18551g00003.1;Niben101Scf02237g09008.1;Niben101Scf04840g01018.1;Niben101Scf15496g02013.1;Niben101Scf03844g01002.1;Niben101Scf01574g04014.1;Niben101Scf03080g02011.1;Niben101Scf02118g00004.1	Niben101Scf00472g03019.1;Niben101Scf01970g08001.1;Niben101Ctg02999g00001.1	398
Coiled-coil domain-containing protein 47	19.8827	19.7765	NaN	19.813	20.1034	20.0305	20.1196	NaN	NaN	19.7718	NaN	NaN	19.8896	19.8684	19.9023	NaN	sp|Q66I12|CCD47_DANRE	IPR012879 (Protein of unknown function DUF1682)		2	2	2	4.4	4.4	4.4	55.584	0.030815	1.2962	22810000	2	Niben101Scf00472g07004.1;Niben101Scf11161g00006.1	Niben101Scf00472g07004.1;Niben101Scf11161g00006.1	399
RNA-binding protein 39	23.91	23.9626	23.8608	23.6724	23.4003	23.7145	23.601	23.7323	23.7581	23.851	23.4585	23.6664	23.4183	23.7205	23.5863	23.6421	sp|Q5RC80|RBM39_PONAB	IPR012677 (Nucleotide-binding alpha-beta plait domain)	GO:0000166 (nucleotide binding), GO:0003676 (nucleic acid binding)	6	6	1	31.2	31.2	4.4	32.768	0	19.111	424680000	57	Niben101Scf00474g02009.1	Niben101Scf00474g02009.1	400
14-3-3-like protein GF14 mu	NaN	21.2123	NaN	21.4461	NaN	NaN	NaN	NaN	20.5901	21.5774	21.8321	21.8758	NaN	NaN	NaN	NaN	sp|Q96299|14339_ARATH	IPR000308 (14-3-3 protein), IPR023409 (14-3-3 protein, conserved site), IPR023410 (14-3-3 domain)	GO:0019904 (protein domain specific binding)	5	3	3	26.2	19	19	28.737	0	4.8598	40601000	8	Niben101Scf00477g00017.1;Niben101Scf02537g14001.1	Niben101Scf00477g00017.1;Niben101Scf02537g14001.1	401
40S ribosomal protein S6	27.7711	27.4772	27.5919	27.5671	27.7352	27.8072	27.7824	27.474	27.5457	27.5654	27.515	27.6005	27.5433	27.4637	27.5563	27.4568	sp|Q9M3V8|RS6_ASPOF	IPR001377 (Ribosomal protein S6e)	GO:0003735 (structural constituent of ribosome), GO:0005622 (intracellular), GO:0005840 (ribosome), GO:0006412 (translation)	12	12	1	46.2	46.2	4.8	28.361	0	84.143	6384300000	222	Niben101Scf00478g06002.1;Niben101Scf01293g03017.1;Niben101Ctg12179g00003.1	Niben101Scf00478g06002.1;Niben101Scf01293g03017.1	402
Homeobox-leucine zipper protein ATHB-52, putative [Theobroma cacao] gb|EOY13116.1| Homeobox-leucine zipper protein ATHB-52, putative [Theobroma cacao];Homeobox-leucine zipper protein family LENGTH=294	NaN	NaN	NaN	NaN	NaN	NaN	NaN	NaN	NaN	20.8646	NaN	20.0944	NaN	20.7692	NaN	NaN	AT1G69780.1;ref|XP_007021591.1|	IPR009057 (Homeodomain-like)	GO:0003677 (DNA binding), GO:0006355 (regulation of transcription, DNA-templated), GO:0043565 (sequence-specific DNA binding)	2	2	2	9.9	9.9	9.9	23.476	0.010189	1.6257	5016900	3	Niben101Scf00479g03014.1;Niben101Scf17324g01010.1	Niben101Scf00479g03014.1;Niben101Scf17324g01010.1	403
Rieske (2Fe-2S) domain-containing protein LENGTH=287	22.7855	23.2278	23.2111	23.1278	23.0014	22.9418	22.8934	23.1776	23.1735	23.1901	23.2339	22.937	23.011	23.2888	23.1575	23.1475	AT1G71500.1	IPR017941 (Rieske [2Fe-2S] iron-sulphur domain), IPR023329 (Chlorophyll a/b binding protein domain)	GO:0016491 (oxidoreductase activity), GO:0051537 (2 iron, 2 sulfur cluster binding), GO:0055114 (oxidation-reduction process)	12	1	1	47.1	5.2	5.2	31.336	0	13.534	258140000	3	Niben101Scf00480g00002.1	Niben101Scf00480g00002.1	404
Cytochrome P450 superfamily protein LENGTH=488	20.1791	19.5678	19.6331	19.4072	19.4441	19.1364	19.4125	19.5218	19.7357	19.7741	19.9429	19.825	20.1263	19.759	19.7634	19.3677	AT5G08250.1	IPR001128 (Cytochrome P450)	GO:0005506 (iron ion binding), GO:0016705 (oxidoreductase activity, acting on paired donors, with incorporation or reduction of molecular oxygen), GO:0020037 (heme binding), GO:0055114 (oxidation-reduction process)	2	2	2	4.9	4.9	4.9	52.754	0.0032773	2.2022	25494000	4	Niben101Scf00481g04007.1	Niben101Scf00481g04007.1	405
Ankyrin repeat family protein LENGTH=543	NaN	NaN	NaN	NaN	22.5308	23.1697	NaN	NaN	NaN	NaN	22.1335	NaN	22.2536	NaN	23.451	23.36	AT1G07710.1	IPR020683 (Ankyrin repeat-containing domain), IPR026961 (PGG domain)	GO:0005515 (protein binding)	1	1	1	2.2	2.2	2.2	59.317	0.01598	1.5311	85673000	7	Niben101Scf18001g00007.1;Niben101Scf02303g00008.1;Niben101Scf00482g02005.1	Niben101Scf18001g00007.1;Niben101Scf02303g00008.1;Niben101Scf00482g02005.1	406
Carbamoyl-phosphate synthase large chain	20.7116	20.2797	20.5103	20.6166	20.298	20.7851	NaN	20.6166	21.0007	20.6716	20.5968	20.296	20.8492	21.1032	20.5195	20.9351	sp|A0B8K9|CARB_METTP;sp|A1R6Z3|CARB_ARTAT	IPR006275 (Carbamoyl-phosphate synthase, large subunit), IPR011607 (Methylglyoxal synthase-like domain), IPR011761 (ATP-grasp fold), IPR016185 (Pre-ATP-grasp domain);IPR016185 (Pre-ATP-grasp domain)	GO:0003824 (catalytic activity), GO:0005524 (ATP binding), GO:0006807 (nitrogen compound metabolic process), GO:0008152 (metabolic process), GO:0046872 (metal ion binding);"GO:0003824 (catalytic activity), GO:0008152 (metabolic process)"	18	1	0	17	2	0	131.4	0.0032013	2.0708	44148000	3	Niben101Scf00482g10003.1;Niben101Scf03468g03026.1	Niben101Scf00482g10003.1	407
40S ribosomal protein S28	25.7624	25.6719	25.4749	25.4998	25.6521	25.6126	25.491	25.708	25.8058	25.8319	25.146	25.1745	25.2069	25.8447	25.7738	25.7752	sp|P46302|RS28_MAIZE	IPR000289 (Ribosomal protein S28e), IPR028626 (Ribosomal protein S28e conserved site);IPR000289 (Ribosomal protein S28e)	GO:0003735 (structural constituent of ribosome), GO:0005622 (intracellular), GO:0005840 (ribosome), GO:0006412 (translation)	4	4	4	40	40	40	7.4666	0	10.335	1592600000	79	Niben101Scf19315g00013.1;Niben101Scf00484g01005.1;Niben101Scf00749g04013.1;Niben101Scf01669g04021.1;Niben101Scf07137g00005.1	Niben101Scf19315g00013.1;Niben101Scf00484g01005.1;Niben101Scf00749g04013.1;Niben101Scf01669g04021.1;Niben101Scf07137g00005.1	408
RNA-binding protein 28;Serine/arginine-rich splicing factor 10	21.9042	21.7878	21.3424	21.507	21.9392	21.9226	21.9267	21.7859	21.9902	21.7499	21.9631	21.7547	21.9501	22.1594	21.4422	21.7153	sp|O75494|SRS10_HUMAN;sp|Q8CGC6|RBM28_MOUSE	IPR012677 (Nucleotide-binding alpha-beta plait domain)	GO:0000166 (nucleotide binding), GO:0003676 (nucleic acid binding)	3	3	2	14.7	14.7	10.5	30.762	0	7.2626	116910000	26	Niben101Scf03889g01010.1;Niben101Scf00487g01005.1	Niben101Scf03889g01010.1;Niben101Scf00487g01005.1	409
Plasma membrane ATPase	21.5587	21.8025	22.1802	21.8968	NaN	21.7561	21.9073	21.689	NaN	21.5093	21.9299	21.5412	21.6686	NaN	21.6838	21.7262	sp|P54211|PMA1_DUNBI	IPR001757 (P-type ATPase), IPR004014 (Cation-transporting P-type ATPase, N-terminal), IPR023214 (HAD-like domain), IPR023298 (P-type ATPase, transmembrane domain)	GO:0000166 (nucleotide binding), GO:0016021 (integral component of membrane), GO:0046872 (metal ion binding)	17	1	1	24.5	1.5	1.5	79.679	0.024117	1.3584	80812000	3	Niben101Scf00488g02003.1	Niben101Scf00488g02003.1	410
PGR5-LIKE A LENGTH=324	21.7579	22.2441	21.9867	22.232	21.9839	21.7091	21.6153	NaN	NaN	22.117	21.6446	21.8296	21.4437	21.1712	21.9835	21.8474	AT4G22890.1			7	1	1	26	7.2	7.2	37.579	0	3.1911	95254000	2	Niben101Scf00490g01036.1	Niben101Scf00490g01036.1	411
cell cycle switch protein 52 A2 LENGTH=475	NaN	NaN	NaN	NaN	NaN	NaN	NaN	NaN	NaN	NaN	NaN	NaN	NaN	24.8441	NaN	NaN	AT4G11920.1	IPR015943 (WD40/YVTN repeat-like-containing domain)	GO:0005515 (protein binding)	1	1	1	2.7	2.7	2.7	52.479	0.032003	1.2761	487450000	0	Niben101Scf00490g01043.1	Niben101Scf00490g01043.1	412
ATP-dependent Clp protease adapter protein ClpS	21.7735	21.908	21.9112	22.2117	21.7176	22.0368	21.9043	21.9836	22.0655	22.6692	21.9498	21.7705	22.0784	NaN	22.0623	22.1724	sp|Q6D3T7|CLPS_PECAS	IPR014719 (Ribosomal protein L7/L12, C-terminal/adaptor protein ClpS-like), IPR022935 (ATP-dependent Clp protease adaptor protein ClpS)	GO:0030163 (protein catabolic process)	1	1	1	10.7	10.7	10.7	17.49	0.037133	1.2142	122100000	3	Niben101Scf00491g04007.1	Niben101Scf00491g04007.1	413
Calcium-binding EF-hand family protein LENGTH=354;Calcium-binding protein 4	20.7072	20.8748	20.1248	20.6816	20.9914	21.0089	20.6557	20.5877	20.4091	20.2634	20.7837	20.7811	21.1286	21.1148	21.0215	20.9802	AT5G04170.1;sp|P57796|CABP4_HUMAN	IPR011992 (EF-hand domain pair)	GO:0005509 (calcium ion binding)	1	1	1	3.9	3.9	3.9	32.694	0.0039108	1.9556	52598000	14	Niben101Scf00492g04001.1;Niben101Scf01578g04001.1	Niben101Scf00492g04001.1;Niben101Scf01578g04001.1	414
Germin-like protein subfamily 3 member 1;Germin-like protein subfamily 3 member 3	28.7142	28.8199	28.8	28.9474	28.8471	28.808	28.8982	28.5923	28.6585	28.6665	28.5067	28.5332	28.4908	28.8886	28.7088	28.8719	sp|P94040|GL31_ARATH;sp|P94072|GL33_ARATH	IPR001929 (Germin)	GO:0030145 (manganese ion binding), GO:0045735 (nutrient reservoir activity)	6	4	4	27.9	23.6	23.6	21.509	0	286.28	17431000000	336	Niben101Scf02749g04008.1;Niben101Scf00493g00020.1	Niben101Scf02749g04008.1;Niben101Scf00493g00020.1	415
Transmembrane 9 superfamily member 2;Transmembrane 9 superfamily member 3;Transmembrane 9 superfamily member 4	23.7126	23.6387	23.5	23.4574	23.6084	23.7966	23.8738	23.3429	23.5219	23.5237	24.0832	23.8636	23.5762	23.6589	23.661	23.7524	sp|Q940S0|TMN2_ARATH;sp|Q9FHT4|TMN4_ARATH;sp|Q9ZPS7|TMN3_ARATH	IPR004240 (Nonaspanin (TM9SF)), IPR020846 (Major facilitator superfamily domain);IPR004240 (Nonaspanin (TM9SF))	GO:0016021 (integral component of membrane)	4	4	4	6.4	6.4	6.4	68.002	0	5.7974	424870000	29	Niben101Scf00494g08015.1;Niben101Scf07402g02011.1;Niben101Scf01958g05012.1;Niben101Scf03683g03011.1;Niben101Scf00440g02001.1;Niben101Scf00955g05010.1	Niben101Scf00494g08015.1;Niben101Scf07402g02011.1;Niben101Scf01958g05012.1	416
Thioredoxin-like protein AAED1	22.204	22.6229	22.9012	22.9206	22.5642	22.6606	22.5029	22.5938	22.6691	22.766	22.9495	23.0485	22.9713	22.9625	23.1039	22.7084	sp|Q7RTV5|AAED1_HUMAN	IPR012336 (Thioredoxin-like fold)		4	4	4	15.6	15.6	15.6	33.183	0	9.7618	188880000	31	Niben101Scf00496g00001.1	Niben101Scf00496g00001.1	417
60S ribosomal protein L4	24.6645	24.2694	24.2828	24.1845	24.3681	24.2578	24.4566	24.6439	24.6009	24.5109	24.0589	24.0554	24.1061	24.4756	24.49	24.3004	sp|Q9XF97|RL4_PRUAR	IPR002136 (Ribosomal protein L4/L1e), IPR023574 (Ribosomal protein L4 domain), IPR025755 (60S ribosomal protein L4, C-terminal domain)	GO:0003735 (structural constituent of ribosome), GO:0005840 (ribosome), GO:0006412 (translation)	18	6	5	42.2	19.8	16.3	44.83	0	109.96	679650000	73	Niben101Scf00496g01001.1	Niben101Scf00496g01001.1	418
ARM repeat superfamily protein LENGTH=834	21.1092	20.8147	20.9181	20.9939	NaN	NaN	21.1133	20.3211	20.4826	20.7165	20.5315	20.9416	20.9933	20.8127	NaN	21.2241	AT1G23180.1	IPR016024 (Armadillo-type fold)	GO:0005488 (binding), GO:0005515 (protein binding)	3	3	3	4	4	4	90.691	0	3.1771	53234000	9	Niben101Scf00497g02004.1	Niben101Scf00497g02004.1	419
ATP synthase subunit alpha	26.4413	NaN	NaN	NaN	NaN	NaN	NaN	NaN	NaN	26.7452	NaN	NaN	NaN	NaN	NaN	NaN	sp|Q8DLP3|ATPA_THEEB	IPR000793 (ATPase, F1/V1/A1 complex, alpha/beta subunit, C-terminal)	GO:0015991 (ATP hydrolysis coupled proton transport), GO:0016820 (hydrolase activity, acting on acid anhydrides, catalyzing transmembrane movement of substances), GO:0033178 (proton-transporting two-sector ATPase complex, catalytic domain)	2	1	1	16	7.1	7.1	17.666	0	25.236	412590000	2	Niben101Scf00497g06001.1	Niben101Scf00497g06001.1	420
Ribose-phosphate pyrophosphokinase	20.4045	20.4049	20.5972	20.2895	20.5686	20.6464	20.4902	20.3962	20.3366	20.3523	NaN	NaN	20.2628	20.5538	NaN	20.3568	sp|Q7V6S2|KPRS_PROMM;sp|Q8EAQ9|KPRS_SHEON;sp|Q9ZLA1|KPRS_HELPJ	IPR005946 (Ribose-phosphate diphosphokinase), IPR029057 (Phosphoribosyltransferase-like), IPR029099 (Ribose-phosphate pyrophosphokinase, N-terminal domain)	GO:0000287 (magnesium ion binding), GO:0004749 (ribose phosphate diphosphokinase activity), GO:0009156 (ribonucleoside monophosphate biosynthetic process), GO:0009165 (nucleotide biosynthetic process), GO:0044249 (cellular biosynthetic process)	2	2	2	6.5	6.5	6.5	40.194	0	8.678	43060000	7	Niben101Scf00497g06008.1;Niben101Scf05490g00005.1;sp|Q8UDA9|KPRS_AGRFCRibose-phosphatepyrophosphokinaseOS=Agrobacteriumfabrum(strainC58/ATCC33970)OX=176299GN=prsPE=3SV=2;Niben101Scf01211g04015.1	Niben101Scf00497g06008.1;Niben101Scf05490g00005.1;sp|Q8UDA9|KPRS_AGRFCRibose-phosphatepyrophosphokinaseOS=Agrobacteriumfabrum(strainC58/ATCC33970)OX=176299GN=prsPE=3SV=2;Niben101Scf01211g04015.1	421
S-adenosyl-L-methionine-dependent methyltransferases superfamily protein LENGTH=623	NaN	19.9694	NaN	NaN	NaN	NaN	20.0393	19.5721	NaN	NaN	NaN	NaN	NaN	20.0902	NaN	NaN	AT1G04430.1	IPR004159 (Putative S-adenosyl-L-methionine-dependent methyltransferase), IPR029063 (S-adenosyl-L-methionine-dependent methyltransferase)	GO:0008168 (methyltransferase activity)	5	1	1	10.1	2.1	2.1	69.002	0.016602	1.5112	7019100	1	Niben101Scf00501g04001.1;Niben101Scf35737g00004.1;Niben101Scf01013g04008.1	Niben101Scf00501g04001.1	424
BTB/POZ/Kelch-associated protein LENGTH=561;Eukaryotic translation initiation factor 1A	23.0255	22.4431	22.6182	22.4263	22.7906	22.7321	22.7978	22.5176	22.5129	22.2794	22.8835	22.5953	22.6715	22.6101	22.7293	22.5678	AT2G46260.1;sp|P56331|IF1A_ONOVI	IPR001253 (Translation initiation factor 1A (eIF-1A)), IPR011333 (BTB/POZ fold), IPR011705 (BTB/Kelch-associated);IPR001253 (Translation initiation factor 1A (eIF-1A))	GO:0003723 (RNA binding), GO:0003743 (translation initiation factor activity), GO:0005515 (protein binding), GO:0006413 (translational initiation);"GO:0003723 (RNA binding), GO:0003743 (translation initiation factor activity), GO:0006413 (translational initiation)"	2	2	1	14.5	14.5	6.9	16.461	0.0054201	1.9113	208720000	17	Niben101Scf05584g03009.1;Niben101Scf01990g00001.1;Niben101Scf00503g10005.1	Niben101Scf05584g03009.1;Niben101Scf01990g00001.1;Niben101Scf00503g10005.1	425
epimerase [Rhodanobacter sp. 115] gb|EIL96627.1| NAD dependent epimerase/dehydratase family protein 4 [Rhodanobacter sp. 115]	NaN	NaN	NaN	NaN	NaN	NaN	NaN	NaN	NaN	NaN	NaN	NaN	NaN	NaN	NaN	NaN	ref|WP_008210832.1|			2	1	1	7.4	3.5	3.5	34.073	0.036263	1.24	0	7	Niben101Scf00505g00005.1	Niben101Scf00505g00005.1	426
Auxin efflux carrier family protein LENGTH=570	NaN	NaN	NaN	NaN	NaN	NaN	NaN	NaN	NaN	NaN	NaN	NaN	NaN	NaN	NaN	NaN	AT1G77110.1	IPR004776 (Auxin efflux carrier)	GO:0016021 (integral component of membrane), GO:0055085 (transmembrane transport)	1	1	1	1.6	1.6	1.6	55.401	0.026245	1.3285	0	1	Niben101Scf00505g04013.1	Niben101Scf00505g04013.1	427
Protochlorophyllide reductase	26.9191	26.4221	26.4174	26.4774	26.6514	26.562	26.6584	26.8831	26.8863	26.8593	25.1675	25.1263	24.8683	26.4237	26.4286	26.3762	sp|P15904|POR_AVESA	IPR002347 (Glucose/ribitol dehydrogenase);IPR016040 (NAD(P)-binding domain)	GO:0008152 (metabolic process), GO:0016491 (oxidoreductase activity)	17	16	6	47.7	44.2	20.2	37.749	0	245.76	3045200000	247	Niben101Scf00506g02003.1;Niben101Scf00479g01015.1	Niben101Scf00506g02003.1;Niben101Scf00479g01015.1	428
Plastocyanin	26.6164	26.2643	26.2143	26.2065	26.3182	26.2035	26.2016	27.1621	27.2028	27.0611	24.9283	24.898	24.6886	25.6093	25.434	25.417	sp|P00297|PLAS_SOLCR	IPR001235 (Blue (type 1) copper protein, plastocyanin-type), IPR028871 (Blue (type 1) copper protein, binding site)	GO:0005507 (copper ion binding), GO:0009055 (electron carrier activity)	3	3	1	38.9	38.9	14.4	17.014	0	176.15	2703000000	105	Niben101Scf00508g00007.1	Niben101Scf00508g00007.1	429
Ribulose-phosphate 3-epimerase	24.224	24.1721	24.3853	24.1895	22.7975	23.5423	23.3074	24.0678	24.2346	24.437	22.3414	23.6727	23.0559	22.3212	24.2701	NaN	sp|P74061|RPE_SYNY3	IPR000056 (Ribulose-phosphate 3-epimerase-like), IPR013785 (Aldolase-type TIM barrel)	GO:0003824 (catalytic activity), GO:0005975 (carbohydrate metabolic process), GO:0008152 (metabolic process), GO:0016857 (racemase and epimerase activity, acting on carbohydrates and derivatives)	4	1	1	24.4	7.1	7.1	30.416	0	14.356	498000000	22	Niben101Scf00519g00010.1	Niben101Scf00519g00010.1	430
General transcription factor 3C polypeptide 3	21.7993	NaN	NaN	NaN	NaN	22.2365	22.1755	21.7279	NaN	21.9056	NaN	21.8464	21.8966	NaN	NaN	NaN	sp|Q9Y5Q9|TF3C3_HUMAN	IPR011990 (Tetratricopeptide-like helical domain)	GO:0005515 (protein binding)	1	1	1	2.6	2.6	2.6	75.245	0.041627	1.1648	68361000	1	Niben101Scf11491g01017.1;Niben101Scf00522g01020.1	Niben101Scf11491g01017.1;Niben101Scf00522g01020.1	431
Glycine cleavage system H protein	28.5745	28.5266	28.5752	28.6267	28.365	28.3425	28.705	28.8846	28.6277	28.6577	29.1457	28.8869	28.6396	28.4432	28.3794	28.4369	sp|A7FF20|GCSH_YERP3;sp|C5BM96|GCSH_TERTT;sp|Q21NX6|GCSH_SACD2;sp|Q5HQR3|GCSH_STAEQ	IPR002930 (Glycine cleavage system H-protein)	GO:0005960 (glycine cleavage complex), GO:0019464 (glycine decarboxylation via glycine cleavage system)	5	5	5	35.2	35.2	35.2	17.429	0	65.624	13368000000	136	Niben101Scf01526g04020.1;Niben101Scf00526g00002.1;Niben101Scf20506g01006.1;Niben101Scf06153g00010.1	Niben101Scf01526g04020.1;Niben101Scf00526g00002.1;Niben101Scf20506g01006.1;Niben101Scf06153g00010.1	432
40S ribosomal protein S13	27.6626	27.3848	27.3728	27.3445	27.5353	27.468	27.5376	27.3018	27.4682	27.4691	27.2297	27.2534	27.2076	27.4763	27.4361	27.4722	sp|P62302|RS13_SOYBN	IPR000589 (Ribosomal protein S15), IPR012606 (Ribosomal protein S13/S15, N-terminal)	GO:0003735 (structural constituent of ribosome), GO:0005622 (intracellular), GO:0005840 (ribosome), GO:0006412 (translation)	9	9	9	51	51	51	17.061	0	45.887	5472300000	185	Niben101Scf12414g01019.1;Niben101Scf11361g00001.1;Niben101Scf07532g02017.1;Niben101Scf06236g01011.1;Niben101Scf02494g08002.1;Niben101Scf00603g08024.1;Niben101Scf00527g01005.1;Niben101Scf05317g00004.1;Niben101Scf04703g11023.1	Niben101Scf12414g01019.1;Niben101Scf11361g00001.1;Niben101Scf07532g02017.1;Niben101Scf06236g01011.1;Niben101Scf02494g08002.1;Niben101Scf00603g08024.1;Niben101Scf00527g01005.1;Niben101Scf05317g00004.1;Niben101Scf04703g11023.1	433
Clustered mitochondria protein	23.1559	22.7676	22.7715	23.3756	22.8517	23.1682	23.3344	22.3547	22.6985	22.8614	22.384	22.6593	22.4683	22.7388	22.8767	22.8651	sp|F4J5S1|CLU_ARATH	IPR007967 (Protein of unknown function DUF727), IPR011990 (Tetratricopeptide-like helical domain), IPR023231 (GSKIP domain), IPR025697 (CLU domain), IPR027523 (Clustered mitochondria protein), IPR028275 (Clustered mitochondria protein, N-terminal);"IPR011990 (Tetratricopeptide-like helical domain), IPR025697 (CLU domain), IPR028275 (Clustered mitochondria protein, N-terminal)"	GO:0005515 (protein binding), GO:0048312 (intracellular distribution of mitochondria);GO:0005515 (protein binding)	6	6	6	5.8	5.8	5.8	138.61	0	5.803	233050000	8	Niben101Scf00528g00011.1;Niben101Scf06080g04018.1	Niben101Scf00528g00011.1;Niben101Scf06080g04018.1	434
ATP-dependent zinc metalloprotease FtsH	NaN	20.1436	20.0043	20.1035	20.3807	20.6043	NaN	NaN	NaN	NaN	NaN	NaN	NaN	NaN	NaN	NaN	sp|C5CES8|FTSH_KOSOT;sp|Q3JMH0|FTSH_BURP1	IPR003959 (ATPase, AAA-type, core), IPR005936 (Peptidase, FtsH), IPR027417 (P-loop containing nucleoside triphosphate hydrolase)	GO:0004222 (metalloendopeptidase activity), GO:0005524 (ATP binding), GO:0006508 (proteolysis), GO:0016020 (membrane)	2	2	2	4.1	4.1	4.1	59.085	0.0031911	2.0533	19880000	6	Niben101Scf00530g05011.1;Niben101Scf02511g06004.1	Niben101Scf00530g05011.1;Niben101Scf02511g06004.1	435
50S ribosomal protein L5;60S ribosomal protein L11-2	26.8777	26.5446	26.73	26.676	26.7028	26.7389	26.7229	26.816	26.7123	26.8182	26.3544	26.2743	26.3509	26.852	26.7628	26.9009	sp|A2SPL5|RL5_METLZ;sp|A4FWA8|RL5_METM5;sp|A5UL75|RL5_METS3;sp|P14029|RL5_METVA;sp|P42794|RL112_ARATH;sp|Q2FT38|RL5_METHJ;sp|Q46GA8|RL5_METBF;sp|Q74N79|RL5_NANEQ	IPR002132 (Ribosomal protein L5), IPR022803 (Ribosomal protein L5 domain)	GO:0003735 (structural constituent of ribosome), GO:0005622 (intracellular), GO:0005840 (ribosome), GO:0006412 (translation);"GO:0003735 (structural constituent of ribosome), GO:0005840 (ribosome), GO:0006412 (translation)"	6	6	6	33.7	33.7	33.7	20.744	0	50.025	3433300000	148	Niben101Scf06183g07014.1;Niben101Scf02381g08015.1;Niben101Scf00536g01002.1;Niben101Scf09082g00015.1;Niben101Scf01250g01002.1;Niben101Scf05892g00003.1;Niben101Scf09169g01002.1;Niben101Scf11416g00016.1;Niben101Scf13231g02006.1	Niben101Scf06183g07014.1;Niben101Scf02381g08015.1;Niben101Scf00536g01002.1;Niben101Scf09082g00015.1;Niben101Scf01250g01002.1;Niben101Scf05892g00003.1;Niben101Scf09169g01002.1;Niben101Scf11416g00016.1;Niben101Scf13231g02006.1	436
Protein kinase superfamily protein LENGTH=793	20.385	20.2812	20.4989	20.255	NaN	20.1719	20.3046	20.7366	20.3085	NaN	NaN	20.5357	20.5427	NaN	NaN	NaN	AT3G24190.1	IPR011009 (Protein kinase-like domain)	GO:0016772 (transferase activity, transferring phosphorus-containing groups)	2	2	2	3.5	3.5	3.5	81.917	0	3.0941	31257000	3	Niben101Scf00536g05012.1	Niben101Scf00536g05012.1	437
glyoxalase [Sphingobium yanoikuyae]	22.9562	22.5753	22.7643	22.4225	22.8657	22.8737	23.2465	22.6972	22.7595	22.6803	22.631	21.0441	22.6411	22.6077	22.6586	22.3881	ref|WP_010338661.1|	IPR029068 (Glyoxalase/Bleomycin resistance protein/Dihydroxybiphenyl dioxygenase)		7	2	2	55.6	11.7	11.7	16.856	0.0012804	2.4617	213800000	6	Niben101Scf00537g02022.1	Niben101Scf00537g02022.1	438
Cell division cycle 5-like protein	19.979	20.205	19.8815	20.151	20.5185	20.1905	NaN	NaN	19.9252	NaN	20.0068	NaN	NaN	NaN	19.8884	NaN	sp|P92948|CDC5L_ARATH	IPR009057 (Homeodomain-like), IPR021786 (Domain of unknown function DUF3351)	GO:0003677 (DNA binding), GO:0003682 (chromatin binding)	1	1	1	1.7	1.7	1.7	96.48	0.049135	1.0943	22735000	3	Niben101Scf00539g01011.1;Niben101Scf03435g01017.1	Niben101Scf00539g01011.1;Niben101Scf03435g01017.1	439
Plastocyanin A'/A''	26.8404	26.1851	26.139	26.1346	25.9256	25.8871	25.8571	25.9245	26.6143	26.4828	23.4488	22.805	23.3148	24.8041	24.6911	24.72	sp|P35476|PLAS1_TOBAC	IPR001235 (Blue (type 1) copper protein, plastocyanin-type), IPR028871 (Blue (type 1) copper protein, binding site)	GO:0005507 (copper ion binding), GO:0009055 (electron carrier activity)	3	3	2	38.5	38.5	24.3	17.098	0	96.061	2201500000	65	Niben101Scf00539g07027.1	Niben101Scf00539g07027.1	440
alkyl hydroperoxide reductase [Verrucomicrobium sp. 3C];peroxiredoxin [Oryza glaberrima]	22.8778	22.5165	22.7703	22.5803	22.5139	22.6649	22.5927	22.515	22.5078	22.7892	22.481	22.5082	22.628	22.694	22.7226	22.8853	gb|AER41601.1|;ref|WP_026195602.1|	IPR012336 (Thioredoxin-like fold)	GO:0016491 (oxidoreductase activity)	3	3	3	11.8	11.8	11.8	33.04	0	9.5627	199020000	32	Niben101Scf00541g05002.1;Niben101Scf20768g00032.1	Niben101Scf00541g05002.1;Niben101Scf20768g00032.1	441
NADH-cytochrome b5 reductase 2	21.7721	21.54	21.5991	21.5391	21.4368	21.4958	21.5708	21.4786	NaN	21.3911	21.3331	21.7715	21.3859	21.7237	21.4006	NaN	sp|Q5BG98|MCR1_EMENI;sp|Q7SFY2|MCR1_NEUCR	IPR001433 (Oxidoreductase FAD/NAD(P)-binding), IPR001834 (NADH:cytochrome b5 reductase (CBR)), IPR017938 (Riboflavin synthase-like beta-barrel)	GO:0016491 (oxidoreductase activity), GO:0055114 (oxidation-reduction process)	3	3	3	11.2	11.2	11.2	36.275	0.0013129	2.6083	94299000	4	Niben101Scf00542g03004.1;Niben101Scf04639g15008.1	Niben101Scf00542g03004.1;Niben101Scf04639g15008.1	442
NADH-ubiquinone oxidoreductase 75 kDa subunit	19.8035	20.5166	20.128	NaN	NaN	NaN	20.2299	NaN	NaN	NaN	21.0068	NaN	21.0193	NaN	NaN	NaN	sp|O21241|NDUS1_RECAM	IPR010228 (NADH:ubiquinone oxidoreductase, subunit G), IPR012675 (Beta-grasp domain)	GO:0008137 (NADH dehydrogenase (ubiquinone) activity), GO:0009055 (electron carrier activity), GO:0016020 (membrane), GO:0016491 (oxidoreductase activity), GO:0016651 (oxidoreductase activity, acting on NAD(P)H), GO:0042773 (ATP synthesis coupled electron transport), GO:0051536 (iron-sulfur cluster binding), GO:0055114 (oxidation-reduction process)	5	1	1	16.4	3.5	3.5	49.92	0.0092251	1.6874	23859000	3	Niben101Scf00542g05006.1	Niben101Scf00542g05006.1	443
Serine/threonine-protein phosphatase 2A catalytic subunit A;Serine/threonine-protein phosphatase 4 catalytic subunit 2;Serine/threonine-protein phosphatase 4 catalytic subunit B	19.8141	NaN	NaN	NaN	NaN	19.9251	NaN	19.7878	20.2213	19.8363	20.1765	NaN	NaN	NaN	NaN	NaN	sp|A9JRC7|PP4CB_DANRE;sp|Q9XTT8|PP4C2_CAEEL;sp|Q9XZE5|PP2AA_DICDI	IPR029052 (Metallo-dependent phosphatase-like)	GO:0016787 (hydrolase activity)	4	1	1	14.2	5.1	5.1	29.062	0.047604	1.1132	11071000	1	Niben101Scf01577g01002.1;Niben101Scf00543g02007.1;Niben101Scf07437g01001.1;Niben101Scf08679g04008.1;Niben101Scf00574g09010.1;Niben101Scf01917g00010.1;Niben101Scf04118g01006.1;Niben101Scf05080g01018.1;Niben101Scf04205g00002.1	Niben101Scf01577g01002.1;Niben101Scf00543g02007.1;Niben101Scf07437g01001.1;Niben101Scf08679g04008.1;Niben101Scf00574g09010.1;Niben101Scf01917g00010.1;Niben101Scf04118g01006.1;Niben101Scf05080g01018.1;Niben101Scf04205g00002.1	444
30S ribosomal protein S12	24.9173	25.0714	25.0613	24.9168	25.1578	25.0761	24.9785	24.5556	24.6954	25.164	25.1251	25.0251	24.924	24.7543	24.5332	24.0136	sp|Q2JMY0|RS12_SYNJB;sp|Q2JUX7|RS12_SYNJA	IPR006032 (Ribosomal protein S12/S23)	GO:0003735 (structural constituent of ribosome), GO:0005622 (intracellular), GO:0005840 (ribosome), GO:0006412 (translation), GO:0015935 (small ribosomal subunit)	2	2	2	7.9	7.9	7.9	15.25	0	9.9888	970410000	22	Niben101Scf00544g00003.1;Niben101Scf06848g00010.1	Niben101Scf00544g00003.1;Niben101Scf06848g00010.1	445
Signal recognition particle subunit SRP72	22.3617	21.4996	22.0137	21.7704	21.6851	22.0765	21.8148	21.0407	21.5091	21.8553	22.1858	22.1	22.4737	22.0585	NaN	22.0246	sp|O76094|SRP72_HUMAN;sp|P33731|SRP72_CANFA	IPR011990 (Tetratricopeptide-like helical domain), IPR013699 (Signal recognition particle, SRP72 subunit, RNA-binding), IPR026270 (Signal recognition particle, SRP72 subunit)	GO:0005515 (protein binding), GO:0006614 (SRP-dependent cotranslational protein targeting to membrane), GO:0008312 (7S RNA binding), GO:0048500 (signal recognition particle)	3	3	3	5.7	5.7	5.7	72.481	0	4.0343	116050000	9	Niben101Scf00545g00013.1;Niben101Scf02062g03003.1	Niben101Scf00545g00013.1;Niben101Scf02062g03003.1	446
Pentatricopeptide repeat-containing protein	21.3766	21.2682	21.2467	21.5376	21.3653	21.529	21.4567	20.9729	21.3035	21.1573	21.0408	NaN	21.4127	21.2085	21.1146	21.1043	sp|Q9SSR4|PPR77_ARATH	IPR002625 (Smr protein/MutS2 C-terminal), IPR002885 (Pentatricopeptide repeat), IPR011990 (Tetratricopeptide-like helical domain)	GO:0005515 (protein binding)	4	4	4	4.9	4.9	4.9	96.727	0	6.0233	78395000	17	Niben101Scf00548g00009.1	Niben101Scf00548g00009.1	447
Fasciclin-like arabinogalactan protein 8	24.57	24.3797	24.5659	24.392	24.4362	24.4989	24.5616	24.4894	24.5569	24.3514	24.5849	24.4028	24.5324	24.5503	24.5553	24.5186	sp|O22126|FLA8_ARATH	IPR000782 (FAS1 domain)		8	4	4	34.2	16	16	44.58	0	66.496	735620000	75	Niben101Scf00550g00014.1	Niben101Scf00550g00014.1	448
Arginine--tRNA ligase	21.9798	NaN	22.2748	21.9311	22.1415	22.1322	22.1953	21.987	22.1327	21.6974	22.1315	21.709	22.0422	NaN	22.412	21.7981	sp|Q9WX29|SYR_STRCO	IPR001278 (Arginine-tRNA ligase)	GO:0000166 (nucleotide binding), GO:0004812 (aminoacyl-tRNA ligase activity), GO:0004814 (arginine-tRNA ligase activity), GO:0005524 (ATP binding), GO:0005737 (cytoplasm), GO:0006418 (tRNA aminoacylation for protein translation), GO:0006420 (arginyl-tRNA aminoacylation)	16	1	1	29.2	1.9	1.9	66.947	0.012266	1.5924	121340000	9	Niben101Scf00551g00001.1	Niben101Scf00551g00001.1	449
Profilin-4	23.4823	23.6125	23.4595	23.4588	23.2447	23.2932	23.175	23.4359	23.3882	23.3086	23.0326	23.1089	22.96	23.4214	23.3484	23.2528	sp|A4GFC2|PROCF_OLEEU	IPR005455 (Profilin), IPR027310 (Profilin conserved site)	GO:0003779 (actin binding)	2	2	2	27.5	27.5	27.5	14.215	0	7.9697	313460000	21	Niben101Scf01927g05004.1;Niben101Scf00551g01026.1	Niben101Scf01927g05004.1;Niben101Scf00551g01026.1	450
Mitochondrial-processing peptidase subunit alpha	22.5752	22.5675	22.5453	22.5718	22.6325	22.6397	22.7337	22.1975	22.7447	22.9448	22.9536	23.26	23.1907	22.6806	22.6447	22.8331	sp|P29677|MPPA_SOLTU	IPR011249 (Metalloenzyme, LuxS/M16 peptidase-like)	GO:0003824 (catalytic activity), GO:0004222 (metalloendopeptidase activity), GO:0006508 (proteolysis), GO:0046872 (metal ion binding)	9	6	6	23.2	15.9	15.9	54.806	0	34.19	223590000	36	Niben101Scf00551g01027.1;Niben101Scf01927g06009.1	Niben101Scf00551g01027.1;Niben101Scf01927g06009.1	451
Mitochondrial ATP synthase subunit G protein LENGTH=122	NaN	NaN	22.0254	NaN	21.8209	21.5163	21.622	22.0687	22.0913	21.7578	21.5818	NaN	NaN	22.0701	NaN	21.8325	AT4G29480.1	IPR006808 (ATPase, F0 complex, subunit G, mitochondrial)	GO:0000276 (mitochondrial proton-transporting ATP synthase complex, coupling factor F(o)), GO:0015078 (hydrogen ion transmembrane transporter activity), GO:0015986 (ATP synthesis coupled proton transport)	2	2	2	13.9	13.9	13.9	14.057	0	2.9278	70558000	16	Niben101Scf00551g06004.1	Niben101Scf00551g06004.1	452
Ammonium transporter [Medicago truncatula]	22.0081	22.332	22.3444	22.0343	21.8483	22.0004	21.9242	22.0834	22.3916	22.0636	21.7624	21.8813	22.1857	22.1191	22.4667	21.983	ref|XP_003590923.1|			2	2	2	11.5	11.5	11.5	29.947	0	8.8263	133680000	24	Niben101Scf00557g00008.1	Niben101Scf00557g00008.1	453
Cyclic pyranopterin monophosphate synthase	21.013	21.4	21.1007	21.1167	21.4176	21.2802	21.3238	21.1686	21.4697	20.9876	20.8022	21.0348	20.8522	21.7404	21.4957	21.4875	sp|A7FUZ6|MOAA_CLOB1	IPR007197 (Radical SAM), IPR013483 (Molybdenum cofactor biosynthesis protein A)	GO:0003824 (catalytic activity), GO:0006777 (Mo-molybdopterin cofactor biosynthetic process), GO:0019008 (molybdopterin synthase complex), GO:0046872 (metal ion binding), GO:0051536 (iron-sulfur cluster binding), GO:0051539 (4 iron, 4 sulfur cluster binding)	1	1	1	6	6	6	44.349	0.028734	1.314	69411000	3	Niben101Scf00557g02001.1	Niben101Scf00557g02001.1	454
30S ribosomal protein S4, chloroplastic	26.0954	26.2012	26.2856	26.1184	26.0509	26.137	26.0578	25.8159	25.8904	26.0143	25.8064	25.9818	25.9645	26.0375	26.0342	25.9653	sp|A4QJT5|RR4_OLIPU	IPR022801 (Ribosomal protein S4/S9)	GO:0003723 (RNA binding), GO:0003735 (structural constituent of ribosome), GO:0005622 (intracellular), GO:0006412 (translation), GO:0015935 (small ribosomal subunit), GO:0019843 (rRNA binding)	5	5	5	21.5	21.5	21.5	23.278	0	10.916	2135400000	99	Niben101Scf00558g00006.1	Niben101Scf00558g00006.1	455
MULTISPECIES: hypothetical protein [Planktothrix]	21.8955	21.8072	21.9604	21.6654	21.5838	21.5126	21.7583	21.844	22.0145	21.8421	21.5944	21.7331	21.8567	21.9901	21.891	22.1701	ref|WP_026796933.1|			2	2	2	19.7	19.7	19.7	15.596	0	52.477	112640000	28	Niben101Scf00560g04005.1;Niben101Scf05867g02007.1	Niben101Scf00560g04005.1;Niben101Scf05867g02007.1	456
Aspartic protease;Aspartic protease 3;Eukaryotic aspartyl protease family protein LENGTH=485	22.7851	22.74	22.502	22.6246	22.98	22.5337	22.1217	20.9257	22.4292	22.5551	22.5901	22.5114	22.2034	22.3841	22.6572	22.7339	AT1G01300.1;sp|O60020|ASPR1_PHARH;sp|P55956|ASP3_CAEEL	IPR001461 (Aspartic peptidase), IPR021109 (Aspartic peptidase domain)	GO:0004190 (aspartic-type endopeptidase activity), GO:0006508 (proteolysis)	4	4	4	13.6	13.6	13.6	39.399	0	8.573	178860000	23	Niben101Scf00565g00013.1;Niben101Scf04347g01036.1;Niben101Scf01106g02001.1;Niben101Scf00876g00006.1	Niben101Scf00565g00013.1;Niben101Scf04347g01036.1	457
DNA-directed RNA polymerase subunit beta'	NaN	NaN	NaN	NaN	NaN	NaN	NaN	NaN	NaN	NaN	NaN	NaN	NaN	NaN	NaN	NaN	sp|A6MMB3|RPOC1_CHLSC	IPR006592 (RNA polymerase, N-terminal), IPR007080 (RNA polymerase Rpb1, domain 1)	GO:0003677 (DNA binding), GO:0003899 (DNA-directed RNA polymerase activity), GO:0006351 (transcription, DNA-templated)	1	1	1	3	3	3	46.378	0.019397	1.4353	0	1	Niben101Scf00568g04008.1	Niben101Scf00568g04008.1	458
Photosystem II CP43 reaction center protein;Photosystem II D2 protein	30.0661	30.5337	30.5773	30.5615	30.3176	30.2536	30.2551	30.3239	30.3037	30.3	30.694	30.8046	30.6873	30.4232	30.4335	30.4415	sp|A1XFV1|PSBC_NUPAD;sp|A7M8Z6|PSBD_CUSGR;sp|A8W3C0|PSBC_CUSEX;sp|B1NWE6|PSBC_MANES;sp|B2LMI9|PSBC_GUIAB;sp|P06003|PSBC_SPIOL;sp|Q06H01|PSBC_DRIGR;sp|Q06J66|PSBC_BIGNA;sp|Q9XQA8|PSBD_POPDE	IPR000484 (Photosynthetic reaction centre, L/M);"IPR000484 (Photosynthetic reaction centre, L/M), IPR000932 (Photosystem antenna protein-like)";IPR000932 (Photosystem antenna protein-like)	GO:0009521 (photosystem), GO:0009523 (photosystem II), GO:0009767 (photosynthetic electron transport chain), GO:0009772 (photosynthetic electron transport in photosystem II), GO:0015979 (photosynthesis), GO:0016020 (membrane), GO:0016168 (chlorophyll binding), GO:0019684 (photosynthesis, light reaction), GO:0030076 (light-harvesting complex), GO:0045156 (electron transporter, transferring electro…	15	15	12	16.7	16.7	12.6	85.734	0	323.31	46924000000	839	Niben101Scf00568g04011.1;Niben101Scf29115g00001.1;Niben101Scf04328g00050.1;Niben101Scf04655g02010.1;Niben101Scf04655g02008.1;Niben101Scf04558g00001.1;Niben101Scf08702g03003.1;Niben101Scf08445g02022.1;Niben101Scf02164g05011.1;Niben101Scf28590g00002.1	Niben101Scf00568g04011.1	459
30S ribosomal protein S11;30S ribosomal protein S3	25.2759	25.2284	25.3345	25.3229	25.1828	25.2722	25.2862	25.8441	25.3388	25.5206	25.6523	25.9049	25.5334	25.6856	25.1933	25.4914	sp|B0C431|RS11_ACAM1;sp|Q7U4J4|RS3_SYNPX	IPR005704 (Ribosomal protein S3, bacterial), IPR015946 (K homology domain-like, alpha/beta);IPR001971 (Ribosomal protein S11)	GO:0003723 (RNA binding), GO:0003735 (structural constituent of ribosome), GO:0005840 (ribosome), GO:0006412 (translation), GO:0015935 (small ribosomal subunit);"GO:0003735 (structural constituent of ribosome), GO:0005840 (ribosome), GO:0006412 (translation)"	6	6	4	25.6	25.6	18.8	23.864	0	12.131	1332800000	43	Niben101Scf00568g04019.1;Niben101Scf01020g06001.1	Niben101Scf00568g04019.1	460
30S ribosomal protein S11, chloroplastic	NaN	NaN	NaN	NaN	NaN	NaN	NaN	NaN	NaN	NaN	NaN	NaN	NaN	NaN	NaN	NaN	sp|Q2PMQ2|RR11_SOYBN	IPR001971 (Ribosomal protein S11), IPR011262 (DNA-directed RNA polymerase, insert domain)	GO:0003735 (structural constituent of ribosome), GO:0003899 (DNA-directed RNA polymerase activity), GO:0005840 (ribosome), GO:0006351 (transcription, DNA-templated), GO:0006412 (translation), GO:0046983 (protein dimerization activity)	1	1	1	6.9	6.9	6.9	22.335	0	4.5688	0	9	Niben101Scf00568g04020.1	Niben101Scf00568g04020.1	461
Photosystem I P700 chlorophyll a apoprotein A1	27.4681	28.0728	28.282	28.0211	27.5269	27.1527	27.3969	27.9106	27.804	27.9922	28.0315	27.9256	27.5666	27.7918	27.8801	27.8081	sp|P58311|PSAA_WHEAT;sp|Q06GZ7|PSAA_DRIGR;sp|Q6ENH4|PSAA_ORYNI	IPR001280 (Photosystem I PsaA/PsaB)	GO:0009522 (photosystem I), GO:0009579 (thylakoid), GO:0015979 (photosynthesis), GO:0016021 (integral component of membrane)	4	4	3	6.2	6.2	6.2	54.78	0	7.3705	6718800000	120	Niben101Scf00568g04025.1;Niben101Scf03425g01002.1;Niben101Scf17987g00003.1	Niben101Scf00568g04025.1;Niben101Scf03425g01002.1	462
Ribulose bisphosphate carboxylase large chain	27.5083	27.6724	28.005	27.9931	27.059	27.5217	27.4221	27.6067	27.4358	27.7407	26.4845	27.0859	26.9384	26.8008	27.253	27.2145	sp|Q06GY9|RBL_DRIGR	IPR000685 (Ribulose bisphosphate carboxylase, large subunit, C-terminal), IPR017443 (Ribulose bisphosphate carboxylase, large subunit, ferrodoxin-like N-terminal)	GO:0000287 (magnesium ion binding), GO:0015977 (carbon fixation), GO:0016984 (ribulose-bisphosphate carboxylase activity)	9	1	1	15.9	5	5	37.719	0	127.57	9124500000	147	Niben101Scf00568g04029.1	Niben101Scf00568g04029.1	463
Photosystem I P700 chlorophyll a apoprotein A2	28.6102	29.0952	29.1409	29.0664	28.9791	29.0215	28.9979	28.7719	28.8566	28.9261	29.1208	29.2494	29.1518	28.9289	28.9819	28.857	sp|A4GG98|PSAB_PHAVU;sp|P06408|PSAB_MARPO;sp|Q09MH9|PSAB_CITSI;sp|Q3V535|PSAB_ACOCL;sp|Q6EW49|PSAB_NYMAL	IPR001280 (Photosystem I PsaA/PsaB)	GO:0009522 (photosystem I), GO:0009579 (thylakoid), GO:0015979 (photosynthesis), GO:0016021 (integral component of membrane)	6	6	6	17.9	17.9	17.9	42.663	0	144.86	15692000000	195	Niben101Scf00568g04071.1;Niben101Scf17987g00001.1;Niben101Scf04328g00044.1;Niben101Scf36713g00001.1;Niben101Scf02913g00006.1;Niben101Scf04328g00043.1	Niben101Scf00568g04071.1;Niben101Scf17987g00001.1	464
Serine/threonine-protein phosphatase 2A catalytic subunit A	22.7786	22.8148	22.7098	22.4408	22.6457	22.6246	22.7818	22.7575	22.9199	22.8012	22.9209	23.1236	22.7689	22.2249	22.77	22.9137	sp|Q9XZE5|PP2AA_DICDI	IPR029052 (Metallo-dependent phosphatase-like)	GO:0016787 (hydrolase activity)	5	5	2	14.7	14.7	7.4	35.639	0	9.4394	206380000	45	Niben101Scf10502g00009.1;Niben101Scf00571g05009.1;Niben101Scf09360g02006.1;Niben101Scf04556g04014.1	Niben101Scf10502g00009.1;Niben101Scf00571g05009.1;Niben101Scf09360g02006.1;Niben101Scf04556g04014.1	465
alpha/beta hydrolase [Bacillus cereus];hydrolase [Enterococcus faecium];hydrolase [Paenibacillus polymyxa]	22.7885	22.7557	22.6917	22.658	22.8053	22.8128	22.9891	22.5734	22.6331	22.3373	22.7039	22.7637	22.8144	22.9207	22.5334	22.6967	ref|WP_016716765.1|;ref|WP_016821513.1|;ref|WP_029743406.1|	IPR029058 (Alpha/Beta hydrolase fold)	GO:0006508 (proteolysis), GO:0008236 (serine-type peptidase activity)	5	5	5	13.9	13.9	13.9	46.174	0	7.9747	215840000	54	Niben101Scf00571g10001.1;Niben101Ctg04298g00001.1;Niben101Ctg13768g00001.1	Niben101Scf00571g10001.1	466
Mitochondrial substrate carrier family protein LENGTH=298	25.3435	25.5353	25.5791	25.5458	25.4393	25.5726	25.4329	25.266	25.5655	25.4741	25.5357	25.5465	25.6201	25.5461	25.5782	25.5194	AT5G19760.1	IPR002067 (Mitochondrial carrier protein), IPR023395 (Mitochondrial carrier domain)	GO:0055085 (transmembrane transport)	10	10	2	43.1	43.1	9.4	32.086	0	22.617	1402400000	108	Niben101Scf00571g10002.1	Niben101Scf00571g10002.1	467
U5 small nuclear ribonucleoprotein helicase, putative LENGTH=2171;ATP binding;ATP-dependent DNA helicase Hel308;ATP-dependent helicases;DNA binding LENGTH=2154;DNA helicases LENGTH=1133;DNA-directed DNA polymerases;helicases;nucleic acid binding	22.4355	22.2931	22.6628	22.4125	22.8331	22.6095	23.1778	22.1102	22.4591	22.1647	22.5447	22.3015	23.0894	22.6512	22.7978	22.4748	AT1G20960.1;AT3G27730.1;AT4G32700.2;sp|Q9YFQ8|HELS_AERPE	IPR000008 (C2 domain), IPR001650 (Helicase, C-terminal), IPR004179 (Sec63 domain), IPR014001 (Helicase superfamily 1/2, ATP-binding domain), IPR014756 (Immunoglobulin E-set), IPR027417 (P-loop containing nucleoside triphosphate hydrolase);"IPR001650 (Helicase, C-terminal), IPR004179 (Sec63 domain), IPR014001 (Helicase superfamily 1/2, ATP-binding domain), IPR027417 (P-loop containing nucleoside t…	GO:0003676 (nucleic acid binding), GO:0005515 (protein binding), GO:0005524 (ATP binding);"GO:0003676 (nucleic acid binding), GO:0005524 (ATP binding)"	10	10	10	5.4	5.4	5.4	256.01	0	7.4663	181750000	16	Niben101Scf00573g00013.1;Niben101Scf08724g01003.1;Niben101Scf04610g01017.1;Niben101Scf00428g05020.1;Niben101Scf04410g09001.1;Niben101Scf08160g00001.1;Niben101Scf02320g00021.1	Niben101Scf00573g00013.1;Niben101Scf08724g01003.1	468
Methionine aminopeptidase 2	25.9974	25.7963	25.8029	25.7229	26.0248	25.9746	25.9978	25.6022	25.6636	25.7309	25.7703	25.8925	25.8522	25.7983	25.7314	25.6164	sp|D4B2G3|MAP2_ARTBC;sp|D4DE65|MAP2_TRIVH	IPR000994 (Peptidase M24, structural domain);"IPR001714 (Peptidase M24, methionine aminopeptidase), IPR004545 (Proliferation-associated protein 1), IPR011991 (Winged helix-turn-helix DNA-binding domain)"	GO:0004177 (aminopeptidase activity), GO:0006508 (proteolysis), GO:0008235 (metalloexopeptidase activity)	13	13	7	35.6	35.6	19.6	42.78	0	52.017	1953000000	153	Niben101Scf08724g00005.1;Niben101Scf00573g00014.1;Niben101Scf02133g05001.1	Niben101Scf08724g00005.1;Niben101Scf00573g00014.1	469
Pyridoxal biosynthesis lyase PdxS	26.5274	26.479	26.5657	26.5551	26.2882	26.3048	26.2793	26.4078	26.2704	26.3599	26.0829	26.3848	26.2956	26.3005	26.3296	26.3098	sp|A9WFT9|PDXS_CHLAA	IPR001852 (Pyridoxine biosynthesis protein), IPR013785 (Aldolase-type TIM barrel)	GO:0003824 (catalytic activity), GO:0008152 (metabolic process), GO:0042823 (pyridoxal phosphate biosynthetic process)	13	13	7	44.8	44.8	25.5	38.218	0	119.46	2994800000	193	Niben101Scf00573g05005.1;Niben101Scf01694g01003.1	Niben101Scf00573g05005.1;Niben101Scf01694g01003.1	470
transmembrane protein, putative [Medicago truncatula]	NaN	NaN	NaN	NaN	NaN	NaN	NaN	NaN	NaN	NaN	NaN	NaN	NaN	NaN	NaN	NaN	gb|AES73591.2|			3	2	2	7.6	5.3	5.3	58.16	0.010901	1.6183	0	2	Niben101Scf00576g00009.1	Niben101Scf00576g00009.1	471
rib PSRP-3/Ycf65 [Geitlerinema sp. PCC 7407]	21.631	21.2094	NaN	21.2041	NaN	NaN	NaN	21.1269	20.6652	21.2251	NaN	NaN	NaN	20.9335	21.2878	20.8462	ref|WP_015172339.1|	IPR006924 (Ribosomal protein PSRP-3/Ycf65)	GO:0003735 (structural constituent of ribosome), GO:0005840 (ribosome), GO:0006412 (translation)	1	1	1	6.9	6.9	6.9	19.562	0.0024804	2.2517	43265000	5	Niben101Scf02522g01006.1;Niben101Scf00577g02003.1	Niben101Scf02522g01006.1;Niben101Scf00577g02003.1	472
Cysteine synthase	23.0791	22.369	23.3462	23.3469	23.3361	23.212	23.3243	22.832	23.2866	23.103	23.3716	23.1542	23.4744	23.2305	23.3404	23.2647	sp|Q9XEA8|CYSK2_ORYSJ	IPR005856 (Cysteine synthase K/M)	GO:0004124 (cysteine synthase activity), GO:0006535 (cysteine biosynthetic process from serine)	5	5	5	14.6	14.6	14.6	39.329	0	12.656	294260000	43	Niben101Scf00578g06007.1;Niben101Scf07327g03021.1	Niben101Scf00578g06007.1;Niben101Scf07327g03021.1	473
NADH:ubiquinone oxidoreductase complex I intermediate-associated protein 30 [Fischerella sp. PCC 9339]	20.6718	20.8345	20.4946	20.9949	20.7061	20.5548	20.4973	20.8599	21.0503	20.878	21.2941	21.0871	20.8005	21.0325	21.0191	21.1482	ref|WP_017312960.1|	IPR008979 (Galactose-binding domain-like), IPR013857 (NADH:ubiquinone oxidoreductase intermediate-associated protein 30), IPR016040 (NAD(P)-binding domain)		5	1	1	13.6	3.6	3.6	52.883	0	7.0649	53079000	15	Niben101Scf00581g03001.1	Niben101Scf00581g03001.1	474
Arginine biosynthesis bifunctional protein ArgJ	22.0138	21.6092	21.3451	21.7164	21.4895	21.6217	21.6782	22.0021	21.6343	NaN	22.2482	22.1973	22.1341	21.8336	21.8487	21.6201	sp|Q5L1V4|ARGJ_GEOKA;sp|Q8CUN1|ARGJ_OCEIH	IPR002813 (Arginine biosynthesis protein ArgJ)	GO:0004358 (glutamate N-acetyltransferase activity), GO:0006526 (arginine biosynthetic process)	4	4	4	11.7	11.7	11.7	49.265	0	20.39	119310000	14	Niben101Scf00582g01033.1;Niben101Scf03277g02015.1	Niben101Scf00582g01033.1;Niben101Scf03277g02015.1	475
Histone H2A-IV	24.8195	24.5106	24.1598	24.5439	23.8869	23.8597	23.8905	24.5974	24.8942	24.8639	23.6753	23.7416	23.811	25.0505	24.7883	25.0837	sp|P16866|H2A4_VOLCA	IPR009072 (Histone-fold)	GO:0000786 (nucleosome), GO:0003677 (DNA binding), GO:0005634 (nucleus), GO:0046982 (protein heterodimerization activity)	4	1	1	31.9	16	16	15.312	0	73.166	919690000	24	Niben101Scf00582g01035.1	Niben101Scf00582g01035.1	476
Aldose reductase	22.2282	22.1895	21.6822	NaN	21.9258	22.373	22.0122	22.2007	21.7833	22.3408	21.9651	21.924	NaN	22.6577	22.0382	22.0681	sp|P23901|ALDR_HORVU;sp|P45376|ALDR_MOUSE	IPR001395 (Aldo/keto reductase), IPR023210 (NADP-dependent oxidoreductase domain)	GO:0016491 (oxidoreductase activity), GO:0055114 (oxidation-reduction process)	3	3	3	12.4	12.4	12.4	28.838	0	3.2746	116150000	17	Niben101Scf00586g00007.1;Niben101Scf02085g07003.1	Niben101Scf00586g00007.1	477
ATPase 3, plasma membrane-type;Plasma membrane ATPase;Plasma membrane ATPase 1;plasma membrane ATPase 1-like [Solanum tuberosum] emb|CAA54046.1| H(+)-transporting ATPase [Solanum tuberosum];Plasma membrane ATPase 4	26.8744	27.0017	27.0195	26.9717	26.9382	26.9726	26.9877	26.7897	26.7797	26.7681	26.9772	27.0694	27.0373	26.9207	26.9267	26.9574	ref|NP_001274861.1|;sp|P20431|PMA3_ARATH;sp|P54211|PMA1_DUNBI;sp|Q03194|PMA4_NICPL;sp|Q08435|PMA1_NICPL	IPR001757 (P-type ATPase), IPR004014 (Cation-transporting P-type ATPase, N-terminal), IPR023214 (HAD-like domain), IPR023298 (P-type ATPase, transmembrane domain);"IPR001757 (P-type ATPase), IPR023214 (HAD-like domain), IPR023298 (P-type ATPase, transmembrane domain)";"IPR004014 (Cation-transporting P-type ATPase, N-terminal), IPR008250 (P-type ATPase, A domain), IPR023214 (HAD-like domain), IPR0…	GO:0000166 (nucleotide binding), GO:0016021 (integral component of membrane);"GO:0000166 (nucleotide binding), GO:0016021 (integral component of membrane), GO:0046872 (metal ion binding)";"GO:0000166 (nucleotide binding), GO:0046872 (metal ion binding)";GO:0016021 (integral component of membrane)	22	22	2	28.1	28.1	3.1	84.215	0	99.638	3913200000	325	Niben101Scf00593g01002.1;Niben101Scf15286g00011.1;Niben101Scf00425g03030.1;Niben101Ctg13775g00003.1;Niben101Scf01905g01001.1;Niben101Scf14144g00025.1	Niben101Scf00593g01002.1	479
N-succinylglutamate 5-semialdehyde dehydrogenase	25.5558	25.4776	25.4539	25.4565	25.7402	25.7821	25.6586	26.0311	25.9631	25.9499	26.6406	26.5319	26.3841	25.8969	25.7832	25.8238	sp|A0KN18|ASTD_AERHH	IPR016161 (Aldehyde/histidinol dehydrogenase)	GO:0008152 (metabolic process), GO:0016491 (oxidoreductase activity), GO:0016620 (oxidoreductase activity, acting on the aldehyde or oxo group of donors, NAD or NADP as acceptor), GO:0055114 (oxidation-reduction process)	16	16	2	37.2	37.2	6	60.84	0	59.064	1750300000	151	Niben101Scf00593g04019.1	Niben101Scf00593g04019.1	480
Asparagine synthetase [glutamine-hydrolyzing] 2	22.1957	21.7108	21.9441	22.0078	22.4789	22.2062	22.6594	21.687	21.7388	21.9868	22.6067	22.8967	22.9898	22.0034	22.0414	22.1136	sp|Q43011|ASNS2_ORYSJ	IPR024286 (Domain of unknown function DUF3700), IPR029055 (Nucleophile aminohydrolases, N-terminal)		4	4	4	25.7	25.7	25.7	25.575	0	13.24	144960000	19	Niben101Scf01520g04005.1;Niben101Scf00594g02002.1	Niben101Scf01520g04005.1;Niben101Scf00594g02002.1	481
Sulfate adenylyltransferase	19.9772	19.7077	19.5427	19.3582	19.1841	19.2464	NaN	19.6684	19.7163	19.6343	19.5556	NaN	NaN	19.7745	20.0017	19.8616	sp|Q67QB5|SAT_SYMTH	IPR015947 (PUA-like domain)		2	1	1	14.5	6.4	6.4	18.98	0.031105	1.2947	17295000	3	Niben101Scf00594g07001.1	Niben101Scf00594g07001.1	482
Calcium-dependent lipid-binding (CaLB domain) family protein LENGTH=219	21.9512	21.8953	NaN	22.16	22.5573	NaN	22.0793	22.107	22.2148	22.1253	22.87	22.7198	22.8782	22.0968	22.0172	22.0839	AT5G23950.1	IPR000008 (C2 domain)	GO:0005515 (protein binding)	2	2	2	11.1	11.1	11.1	32.912	0	13.374	114840000	16	Niben101Scf06186g03011.1;Niben101Scf00595g01006.1	Niben101Scf06186g03011.1;Niben101Scf00595g01006.1	483
Short-chain dehydrogenase TIC 32, chloroplastic;Short-chain dehydrogenase/reductase 2b	24.9065	25.1257	25.1519	25.2124	25.0427	24.9922	24.9872	24.9706	25.0919	25.1743	25.2447	25.2621	25.2803	25.1686	25.111	25.1963	sp|Q6RVV4|TIC32_PEA;sp|Q9ZUH5|SDR2B_ARATH	IPR002347 (Glucose/ribitol dehydrogenase);IPR016040 (NAD(P)-binding domain)	GO:0008152 (metabolic process), GO:0016491 (oxidoreductase activity)	8	8	8	40.9	40.9	40.9	34.272	0	34.04	1073700000	78	Niben101Scf00595g02005.1;Niben101Scf06186g06011.1;Niben101Scf06186g06002.1	Niben101Scf00595g02005.1	484
60S ribosomal protein L36-1	26.0476	25.6296	25.8139	25.7647	25.8127	25.9375	26.029	25.6024	25.6313	25.6601	25.5473	25.5891	25.6606	25.6723	25.6794	25.6057	sp|O80929|RL361_ARATH	IPR000509 (Ribosomal protein L36e)	GO:0003735 (structural constituent of ribosome), GO:0005622 (intracellular), GO:0005840 (ribosome), GO:0006412 (translation)	3	3	1	22.2	22.2	12	12.097	0	8.5155	1756700000	90	Niben101Scf12718g00006.1;Niben101Scf00595g04003.1	Niben101Scf12718g00006.1;Niben101Scf00595g04003.1	485
Chloroplast thylakoid membrane, putative isoform 1 [Theobroma cacao] gb|EOY23221.1| Chloroplast thylakoid membrane, putative isoform 1 [Theobroma cacao]	21.6351	21.5552	21.7283	21.2589	21.4248	22.0408	21.7694	21.5025	21.8113	21.2996	21.6538	NaN	22.1305	21.634	21.5054	21.8208	ref|XP_007038720.1|			4	4	4	6.2	6.2	6.2	104.35	0	7.3791	98872000	13	Niben101Scf00595g04006.1;Niben101Scf12718g00005.1	Niben101Scf00595g04006.1;Niben101Scf12718g00005.1	486
Cleavage and polyadenylation specificity factor subunit 2	NaN	25.1047	NaN	25.9422	25.0851	25.9072	25.7207	25.3257	25.3702	26.2254	25.3837	26.6929	26.1465	26.0133	27.0813	26.5898	sp|Q9LKF9|CPSF2_ARATH	IPR001279 (Beta-lactamase-like), IPR011108 (RNA-metabolising metallo-beta-lactamase), IPR022712 (Beta-Casp domain), IPR025069 (Cleavage and polyadenylation specificity factor 2, C-terminal), IPR027075 (Cleavage and polyadenylation specificity factor subunit 2);"IPR001279 (Beta-lactamase-like), IPR022712 (Beta-Casp domain), IPR027075 (Cleavage and polyadenylation specificity factor subunit 2)"	GO:0005847 (mRNA cleavage and polyadenylation specificity factor complex), GO:0006378 (mRNA polyadenylation), GO:0006379 (mRNA cleavage)	1	1	1	2	2	2	65.469	0	4.2877	1471000000	38	Niben101Scf12718g00004.1;Niben101Scf00595g05001.1	Niben101Scf12718g00004.1;Niben101Scf00595g05001.1	487
Tripeptidyl-peptidase 2	NaN	20.3421	20.5812	19.7118	20.1523	NaN	19.7363	20.6054	20.3719	NaN	NaN	NaN	NaN	NaN	NaN	NaN	sp|F4JVN6|TPPII_ARATH	IPR015500 (Peptidase S8, subtilisin-related)	GO:0004252 (serine-type endopeptidase activity), GO:0006508 (proteolysis)	1	1	1	12.1	12.1	12.1	17.553	0	7.5176	20747000	5	Niben101Scf00595g08039.1	Niben101Scf00595g08039.1	488
Tripeptidyl-peptidase 2	25.8372	25.9938	25.9478	25.982	26.0411	26.0174	25.9271	25.8339	25.8767	25.8997	26.1689	26.2787	26.2076	26.0358	25.8659	25.9627	sp|F4JVN6|TPPII_ARATH	IPR015500 (Peptidase S8, subtilisin-related), IPR022229 (Peptidase S8A, tripeptidyl peptidase II), IPR023828 (Peptidase S8, subtilisin, Ser-active site)	GO:0004252 (serine-type endopeptidase activity), GO:0006508 (proteolysis)	28	28	28	27.3	27.3	27.3	132.77	0	150.92	2049400000	265	Niben101Scf00595g08041.1	Niben101Scf00595g08041.1	489
Alba DNA/RNA-binding protein LENGTH=405	22.7264	22.2201	22.2832	22.1322	22.6438	22.451	22.324	21.9064	22.2484	22.1157	21.0389	22.1489	22.5233	22.2291	22.3769	21.8964	AT3G07030.1	IPR002775 (DNA/RNA-binding protein Alba-like)	GO:0003676 (nucleic acid binding)	4	4	3	14.4	14.4	11.4	33.208	0	5.3353	166330000	9	Niben101Scf00597g00008.1;Niben101Scf03075g00002.1;Niben101Scf01220g00009.1;Niben101Scf01687g02006.1;Niben101Scf25868g00003.1	Niben101Scf00597g00008.1;Niben101Scf03075g00002.1;Niben101Scf01220g00009.1;Niben101Scf01687g02006.1	490
26S protease regulatory subunit 6A;26S protease regulatory subunit 6A homolog;26S protease regulatory subunit 8	25.3301	25.0517	25.0943	25.0774	25.3662	25.371	25.3417	25.0574	25.2689	25.1398	25.1696	25.1231	25.1746	25.0937	25.2456	25.1407	sp|O18413|PRS8_DROME;sp|P17980|PRS6A_HUMAN;sp|Q54PN7|PRS6A_DICDI	IPR003959 (ATPase, AAA-type, core), IPR005937 (26S proteasome subunit P45), IPR027417 (P-loop containing nucleoside triphosphate hydrolase)	GO:0005524 (ATP binding), GO:0005737 (cytoplasm), GO:0016787 (hydrolase activity), GO:0030163 (protein catabolic process)	13	13	13	35.4	35.4	35.4	49.439	0	58.799	1204600000	104	Niben101Scf08298g03011.1;Niben101Scf01220g02014.1;Niben101Scf00597g03003.1;Niben101Scf01687g11002.1	Niben101Scf08298g03011.1;Niben101Scf01220g02014.1;Niben101Scf00597g03003.1;Niben101Scf01687g11002.1	491
Photosystem I reaction center subunit IV	26.6487	26.9594	26.8042	26.8764	27.0184	26.8796	26.8145	27.0235	26.9899	26.8831	27.3429	27.2044	27.238	26.9346	26.867	26.8897	sp|Q7NFW6|PSAE_GLOVI	IPR003375 (Photosystem I PsaE, reaction centre subunit IV)	GO:0009522 (photosystem I), GO:0009538 (photosystem I reaction center), GO:0015979 (photosynthesis)	3	3	3	32.8	32.8	32.8	13.426	0	179.91	3850600000	106	Niben101Scf01220g04007.1;Niben101Scf00597g06001.1	Niben101Scf01220g04007.1;Niben101Scf00597g06001.1	492
Glutaredoxin family protein LENGTH=174	21.1311	21.3529	NaN	21.1584	21.1002	20.817	20.6713	20.9927	21.1654	21.2854	NaN	NaN	20.4564	21.3501	21.3074	21.2693	AT4G28730.1	IPR012336 (Thioredoxin-like fold)	GO:0009055 (electron carrier activity), GO:0015035 (protein disulfide oxidoreductase activity), GO:0045454 (cell redox homeostasis)	1	1	1	5.2	5.2	5.2	26.469	0.037181	1.2184	56804000	11	Niben101Scf00597g06003.1	Niben101Scf00597g06003.1	493
50S ribosomal protein L14	25.6073	25.2899	25.3216	25.3376	25.1603	25.122	25.0965	25.4703	25.553	25.4661	24.8065	24.9766	24.749	25.4128	25.361	25.3119	sp|A8ACD2|RL14_IGNH4;sp|O28364|RL14_ARCFU;sp|Q12ZU1|RL14_METBU;sp|Q8U009|RL14_PYRFU	IPR000218 (Ribosomal protein L14b/L23e), IPR023571 (Ribosomal protein L14 domain)	GO:0003735 (structural constituent of ribosome), GO:0005840 (ribosome), GO:0006412 (translation)	8	8	1	70.7	70.7	5.7	15.015	0	66.486	1238700000	81	Niben101Scf09116g01011.1;Niben101Scf03934g00018.1;Niben101Scf00597g08019.1;Niben101Scf00849g01017.1;Niben101Scf13695g01013.1;Niben101Scf03254g02014.1	Niben101Scf09116g01011.1;Niben101Scf03934g00018.1;Niben101Scf00597g08019.1;Niben101Scf00849g01017.1	494
Nuclear transport factor 2 family protein with RNA binding domain [Theobroma cacao] gb|EOX94325.1| Nuclear transport factor 2 family protein with RNA binding domain [Theobroma cacao];RNA-binding protein 34	22.7709	22.4629	22.767	22.4584	22.6893	22.7226	22.877	22.5078	23.0023	22.3726	22.7058	21.7056	22.7011	22.0347	22.5731	22.604	ref|XP_007050168.1|;sp|P42696|RBM34_HUMAN	IPR002075 (Nuclear transport factor 2), IPR012677 (Nucleotide-binding alpha-beta plait domain)	GO:0000166 (nucleotide binding), GO:0003676 (nucleic acid binding), GO:0005622 (intracellular), GO:0006810 (transport)	6	6	6	18.6	18.6	18.6	45.807	0	9.8534	201810000	25	Niben101Scf00597g08029.1;Niben101Scf03456g00002.1	Niben101Scf00597g08029.1;Niben101Scf03456g00002.1	495
Transketolase LENGTH=741	30.5207	30.7012	30.7456	30.6893	30.5307	30.5409	30.5259	30.5838	30.6281	30.6227	30.6485	30.7765	30.7359	30.6642	30.6767	30.6326	AT2G45290.1	IPR005478 (Transketolase, bacterial-like), IPR009014 (Transketolase, C-terminal/Pyruvate-ferredoxin oxidoreductase, domain II), IPR029061 (Thiamin diphosphate-binding fold)	GO:0003824 (catalytic activity), GO:0004802 (transketolase activity), GO:0008152 (metabolic process)	32	32	7	54.9	54.9	14.7	79.79	0	323.31	50840000000	1103	Niben101Scf00603g08015.1	Niben101Scf00603g08015.1	497
Guanine nucleotide-binding protein subunit beta;WD repeat-containing protein 5;WD repeat-containing protein 5B	21.2124	20.8081	20.8966	20.9219	21.0057	20.8487	20.7387	20.3664	21.003	NaN	20.9913	21.2835	NaN	NaN	20.8737	21.2998	sp|Q10282|GBB_SCHPO;sp|Q2KIG2|WDR5_BOVIN;sp|Q5RE95|WDR5B_PONAB	IPR011047 (Quinonprotein alcohol dehydrogenase-like superfamily), IPR015943 (WD40/YVTN repeat-like-containing domain), IPR020472 (G-protein beta WD-40 repeat);"IPR015943 (WD40/YVTN repeat-like-containing domain), IPR020472 (G-protein beta WD-40 repeat)"	GO:0005515 (protein binding)	2	2	2	8.9	8.9	8.9	37.351	0	3.0158	51613000	5	Niben101Scf00611g04004.1;Niben101Scf02790g03009.1;Niben101Scf02425g05005.1	Niben101Scf00611g04004.1;Niben101Scf02790g03009.1;Niben101Scf02425g05005.1	498
MULTISPECIES: hypothetical protein [Thioalkalivibrio]	21.6128	21.5704	21.4766	21.6128	21.6292	21.3999	21.5113	21.6604	21.6288	21.8481	22.038	22.0487	22.0211	22.007	21.8269	21.8334	ref|WP_017941821.1|	IPR029068 (Glyoxalase/Bleomycin resistance protein/Dihydroxybiphenyl dioxygenase)		2	2	2	11.9	11.9	11.9	22.276	0	5.795	100420000	19	Niben101Scf14312g00016.1;Niben101Scf00611g09002.1	Niben101Scf14312g00016.1;Niben101Scf00611g09002.1	499
ATP-dependent RNA helicase eIF4A	22.9131	22.7013	NaN	22.8722	23.1527	23.0992	22.9749	23.0408	22.9907	22.8679	23.2283	23.0895	23.0435	22.476	22.8566	22.6404	sp|A4QVP2|IF4A_MAGO7;sp|P0CQ71|IF4A_CRYNB;sp|Q0UU86|IF4A_PHANO;sp|Q4P331|IF4A_USTMA;sp|Q7RV88|IF4A_NEUCR	IPR001650 (Helicase, C-terminal), IPR014001 (Helicase superfamily 1/2, ATP-binding domain), IPR014014 (RNA helicase, DEAD-box type, Q motif), IPR027417 (P-loop containing nucleoside triphosphate hydrolase);"IPR001650 (Helicase, C-terminal), IPR014001 (Helicase superfamily 1/2, ATP-binding domain), IPR027417 (P-loop containing nucleoside triphosphate hydrolase)";"IPR014001 (Helicase superfamily 1/…	GO:0003676 (nucleic acid binding), GO:0005524 (ATP binding)	18	2	2	49.2	3.4	3.4	46.83	0	9.263	226320000	31	Niben101Scf00611g11025.1;Niben101Scf26781g00016.1;Niben101Scf04018g13006.1;Niben101Scf02790g01009.1;Niben101Scf07042g00003.1	Niben101Scf00611g11025.1;Niben101Scf26781g00016.1	500
26S proteasome non-ATPase regulatory subunit 13 homolog A;26S proteasome non-ATPase regulatory subunit 13 homolog B	22.5944	22.4203	22.4735	22.3336	22.4988	22.7644	22.6784	22.2104	22.4399	22.4321	22.6027	22.6124	22.494	22.5416	22.4515	22.5369	sp|Q8GYA6|PS13B_ARATH;sp|Q8RWF0|PS13A_ARATH	IPR000717 (Proteasome component (PCI) domain)	GO:0005515 (protein binding)	5	5	3	11.9	11.9	7.5	44.215	0	4.7274	193050000	32	Niben101Scf00612g02003.1;Niben101Scf02508g01006.1;Niben101Scf01671g06021.1	Niben101Scf00612g02003.1;Niben101Scf02508g01006.1	501
Glutaredoxin 3	22.7282	22.8878	22.673	22.9258	22.8716	22.6261	22.563	22.9544	23.0896	22.8232	22.946	22.9954	23.1491	23.1106	22.7996	22.8686	sp|Q5XJ54|GLRX3_DANRE	IPR004480 (Monothiol glutaredoxin-related), IPR012336 (Thioredoxin-like fold)	GO:0009055 (electron carrier activity), GO:0015035 (protein disulfide oxidoreductase activity), GO:0045454 (cell redox homeostasis)	5	5	5	23.2	23.2	23.2	31.941	0	7.8019	224090000	26	Niben101Scf00613g05015.1	Niben101Scf00613g05015.1	502
ATP-dependent Clp protease proteolytic subunit	23.5198	23.9463	23.8216	23.896	23.8685	23.854	23.774	23.7179	23.7768	23.7531	24.253	24.1985	24.031	23.5459	23.6445	23.5391	sp|A5W635|CLPP_PSEP1;sp|Q1ICA8|CLPP_PSEE4	IPR023562 (Clp protease proteolytic subunit /Translocation-enhancing protein TepA), IPR029045 (ClpP/crotonase-like domain)	GO:0004252 (serine-type endopeptidase activity), GO:0006508 (proteolysis)	6	6	6	22.7	22.7	22.7	30.934	0	31.361	441950000	65	Niben101Scf00614g00023.1;Niben101Scf01072g03005.1	Niben101Scf00614g00023.1;Niben101Scf01072g03005.1	503
30S ribosomal protein S14, chloroplastic	23.8728	23.5586	23.6623	23.6145	23.3979	23.1613	23.2832	23.3733	23.4909	23.3414	23.4054	23.4475	23.3191	23.5947	23.4435	23.5942	sp|Q70Y05|RR14_AMBTC	IPR001209 (Ribosomal protein S14)	GO:0003735 (structural constituent of ribosome), GO:0005622 (intracellular), GO:0005840 (ribosome), GO:0006412 (translation)	2	2	2	17.1	17.1	17.1	9.4227	0	5.9277	356340000	37	Niben101Scf00625g02004.1	Niben101Scf00625g02004.1	504
60S ribosomal protein L36-2	24.144	23.6891	NaN	23.7779	24.2304	24.1854	24.1374	23.7206	23.8648	23.8716	NaN	24.1669	NaN	NaN	23.8111	23.7283	sp|Q9M352|RL362_ARATH	IPR000509 (Ribosomal protein L36e)	GO:0003735 (structural constituent of ribosome), GO:0005622 (intracellular), GO:0005840 (ribosome), GO:0006412 (translation)	3	1	1	20.9	10.9	10.9	12.369	0.0028878	2.2426	377410000	12	Niben101Scf24868g00002.1;Niben101Scf03565g00006.1;Niben101Scf01968g00002.1;Niben101Scf00626g01002.1	Niben101Scf24868g00002.1;Niben101Scf03565g00006.1;Niben101Scf01968g00002.1;Niben101Scf00626g01002.1	505
Tubulin beta-4 chain	21.7357	21.4322	21.9714	22.164	22.0849	21.9393	22.1232	21.6504	21.6888	22.0322	21.6649	22.0353	21.8541	21.659	21.2208	NaN	sp|P24636|TBB4_ARATH	IPR000217 (Tubulin), IPR023123 (Tubulin, C-terminal)	GO:0003924 (GTPase activity), GO:0005200 (structural constituent of cytoskeleton), GO:0005525 (GTP binding), GO:0005874 (microtubule), GO:0006184 (GTP catabolic process), GO:0007017 (microtubule-based process), GO:0043234 (protein complex), GO:0051258 (protein polymerization)	12	2	1	54.1	7.5	3.6	34.589	0	3.5698	113460000	18	Niben101Scf00626g02015.1	Niben101Scf00626g02015.1	506
2-oxoglutarate translocator [Bacteriovorax marinus] ref|YP_005034360.1| putative membrane transport protein [Bacteriovorax marinus SJ] emb|CBW25389.1| putative membrane transport protein [Bacteriovorax marinus SJ]	25.2332	25.3443	25.4278	25.4364	25.2798	25.3388	25.3589	25.546	25.673	25.5121	25.7128	25.4165	25.5841	25.6056	25.3211	25.5551	ref|WP_014243176.1|	IPR001898 (Sodium/sulphate symporter)	GO:0005215 (transporter activity), GO:0006814 (sodium ion transport), GO:0016020 (membrane), GO:0055085 (transmembrane transport)	2	2	2	4.8	4.8	4.8	59.672	0	3.2451	1329800000	36	Niben101Scf14859g00005.1;Niben101Scf00629g01001.1	Niben101Scf14859g00005.1;Niben101Scf00629g01001.1	507
Beta-D-xylosidase 3;Beta-D-xylosidase 4	25.0582	24.2096	24.8975	24.7368	25.1149	25.5242	25.3456	24.3751	24.8994	24.3183	25.0012	25.5351	25.8032	25.1005	25.1405	24.4772	sp|Q9FLG1|BXL4_ARATH;sp|Q9LXD6|BXL3_ARATH	IPR002772 (Glycoside hydrolase family 3 C-terminal domain), IPR017853 (Glycoside hydrolase superfamily), IPR026891 (Fibronectin type III-like domain), IPR026892 (Glycoside hydrolase family 3);"IPR002772 (Glycoside hydrolase family 3 C-terminal domain), IPR017853 (Glycoside hydrolase superfamily), IPR026892 (Glycoside hydrolase family 3)";"IPR017853 (Glycoside hydrolase superfamily), IPR026892 (Gl…	GO:0004553 (hydrolase activity, hydrolyzing O-glycosyl compounds), GO:0005975 (carbohydrate metabolic process)	7	7	7	12.2	12.2	12.2	86.337	0	9.9326	1167200000	38	Niben101Scf00630g03011.1;Niben101Scf06375g00008.1;Niben101Scf00630g03012.1;Niben101Scf06375g00023.1	Niben101Scf00630g03011.1	508
30S ribosomal protein S12;40S ribosomal protein S23	25.0469	24.7824	25.0197	24.8555	24.912	25.0125	25.0401	24.522	24.7638	24.9037	25.2182	24.9565	25.4777	24.7033	24.9168	24.8872	sp|A2BN38|RS12_HYPBU;sp|A7I4X6|RS12_METB6;sp|P46297|RS23_FRAAN;sp|Q9HLY2|RS12_THEAC	IPR006032 (Ribosomal protein S12/S23), IPR015500 (Peptidase S8, subtilisin-related), IPR023828 (Peptidase S8, subtilisin, Ser-active site);IPR006032 (Ribosomal protein S12/S23)	GO:0003735 (structural constituent of ribosome), GO:0004252 (serine-type endopeptidase activity), GO:0005622 (intracellular), GO:0005840 (ribosome), GO:0006412 (translation), GO:0006508 (proteolysis);"GO:0003735 (structural constituent of ribosome), GO:0005622 (intracellular), GO:0005840 (ribosome), GO:0006412 (translation)";"GO:0003735 (structural constituent of ribosome), GO:0005622 (intracellu…	3	3	3	20.2	20.2	20.2	12.665	0	5.9708	1037400000	71	Niben101Scf09570g00030.1;Niben101Scf36191g00005.1;Niben101Scf02171g00001.1;Niben101Scf00631g01020.1;Niben101Scf11009g00008.1;Niben101Scf07741g03005.1;Niben101Scf04592g00016.1;Niben101Scf00730g00026.1;Niben101Scf01994g02009.1;Niben101Scf00294g03032.1	Niben101Scf09570g00030.1;Niben101Scf36191g00005.1;Niben101Scf02171g00001.1;Niben101Scf00631g01020.1;Niben101Scf11009g00008.1;Niben101Scf07741g03005.1;Niben101Scf04592g00016.1;Niben101Scf00730g00026.1;Niben101Scf01994g02009.1;Niben101Scf00294g03032.1	509
Photosystem Q(B) protein	25.7174	26.3286	26.4009	26.4148	26.0715	26.0067	26.0633	26.1234	26.0389	25.9567	26.4512	26.424	26.109	26.2211	26.2265	26.1318	sp|A4QL86|PSBA_LEPVR;sp|A4QLH5|PSBA_LOBMA	IPR000484 (Photosynthetic reaction centre, L/M)	GO:0009772 (photosynthetic electron transport in photosystem II), GO:0019684 (photosynthesis, light reaction), GO:0045156 (electron transporter, transferring electrons within the cyclic electron transport pathway of photosynthesis activity)	4	4	2	14.9	14.9	5.1	19.516	0	6.6726	2103300000	91	Niben101Scf00634g00003.1;Niben101Scf05188g03011.1	Niben101Scf00634g00003.1	510
BnaA06g33680D [Brassica napus];Unknown protein	24.5559	24.7628	24.6179	24.5929	24.0436	24.0972	24.0293	24.4748	24.5049	24.455	23.9906	23.7605	23.9978	24.2711	24.21	24.2759	emb|CDY45164.1|			7	7	7	51.1	51.1	51.1	22.709	0	83.995	669240000	75	Niben101Scf00635g01010.1;Niben101Scf14387g00001.1	Niben101Scf00635g01010.1	511
Mitochondrial-processing peptidase subunit beta	23.8133	24.0178	23.9066	23.9794	24.0155	24.0221	23.7568	24.1678	23.9029	23.8391	24.0539	24.2459	24.0173	23.7894	24.0851	23.9442	sp|O75439|MPPB_HUMAN;sp|Q3SZ71|MPPB_BOVIN	IPR011249 (Metalloenzyme, LuxS/M16 peptidase-like)	GO:0003824 (catalytic activity), GO:0004222 (metalloendopeptidase activity), GO:0006508 (proteolysis), GO:0046872 (metal ion binding)	10	10	10	23	23	23	59.431	0	14.709	571670000	52	Niben101Scf00635g05009.1;Niben101Scf15476g01013.1	Niben101Scf00635g05009.1;Niben101Scf15476g01013.1	512
Erlin-2;Erlin-2-B	19.775	19.6402	19.8671	19.9694	20.352	19.9098	20.1518	19.8328	19.8115	19.8846	20.1865	20.4628	20.126	NaN	NaN	NaN	sp|Q28J34|ERLN2_XENTR;sp|Q6DKC0|ERL2B_XENLA	IPR001107 (Band 7 protein)		1	1	1	3.4	3.4	3.4	36.466	0.042182	1.1607	30215000	12	Niben101Scf09142g00005.1;Niben101Scf00635g09012.1	Niben101Scf09142g00005.1;Niben101Scf00635g09012.1	513
LanC-like protein 2	NaN	NaN	20.5677	20.2034	20.7302	NaN	20.5491	20.0675	20.6143	20.5897	20.6345	20.9896	20.581	20.3822	20.6359	NaN	sp|Q9JJK2|LANC2_MOUSE;sp|Q9NS86|LANC2_HUMAN	IPR007822 (Lanthionine synthetase C-like), IPR012341 (Six-hairpin glycosidase);IPR007822 (Lanthionine synthetase C-like)	GO:0003824 (catalytic activity)	2	2	2	7.4	7.4	7.4	33.556	0.0057915	1.9031	32864000	4	Niben101Scf05133g06011.1;Niben101Scf00640g04022.1	Niben101Scf05133g06011.1;Niben101Scf00640g04022.1	514
Eukaryotic translation initiation factor 3 subunit G;Eukaryotic translation initiation factor 3 subunit G-2	23.2175	22.6315	23.1402	23.3479	23.0464	22.9139	23.3721	23.1416	23.1433	23.0553	22.3282	22.4986	22.9813	22.9731	22.5533	22.8851	sp|A2R7Z2|EIF3G_ASPNC;sp|B4NFY1|EI3G2_DROWI	IPR017334 (Eukaryotic translation initiation factor 3 subunit G), IPR024675 (Eukaryotic translation initiation factor 3 subunit G, N-terminal)	GO:0000166 (nucleotide binding), GO:0003676 (nucleic acid binding), GO:0003743 (translation initiation factor activity), GO:0005737 (cytoplasm), GO:0005852 (eukaryotic translation initiation factor 3 complex)	8	8	8	33.3	33.3	33.3	32.31	0	12.811	285020000	28	Niben101Scf00647g02011.1;Niben101Scf03619g03003.1	Niben101Scf00647g02011.1;Niben101Scf03619g03003.1	515
Ras-related protein Rab-6A;Ras-related protein Rab-6B	NaN	21.3846	21.3955	21.8059	21.6063	21.5792	21.6189	21.0697	21.735	21.4342	21.4149	21.6417	21.8012	NaN	21.469	22.153	sp|A6QR46|RAB6B_BOVIN;sp|P35279|RAB6A_MOUSE	IPR001806 (Small GTPase superfamily), IPR005225 (Small GTP-binding protein domain), IPR027417 (P-loop containing nucleoside triphosphate hydrolase)	GO:0005525 (GTP binding), GO:0005622 (intracellular), GO:0006184 (GTP catabolic process), GO:0007165 (signal transduction), GO:0007264 (small GTPase mediated signal transduction), GO:0015031 (protein transport), GO:0016020 (membrane)	1	1	1	5.5	5.5	5.5	21.571	0.012594	1.5868	106320000	16	Niben101Scf29276g00003.1;Niben101Scf00648g00003.1	Niben101Scf29276g00003.1;Niben101Scf00648g00003.1	516
thioredoxin F2 LENGTH=185	24.8978	25.0883	24.9005	25.166	24.992	24.9353	25.0742	25.1003	25.087	24.9539	24.7581	24.6116	24.7143	25.1532	25.104	25.3704	AT5G16400.1	IPR005746 (Thioredoxin), IPR012336 (Thioredoxin-like fold)	GO:0006662 (glycerol ether metabolic process), GO:0015035 (protein disulfide oxidoreductase activity), GO:0045454 (cell redox homeostasis)	4	4	4	21.7	21.7	21.7	24.563	0	13.182	1014600000	61	Niben101Scf04375g08025.1;Niben101Scf00653g01009.1	Niben101Scf04375g08025.1;Niben101Scf00653g01009.1	517
Biotin carboxyl carrier protein of acetyl-CoA carboxylase 1, chloroplastic;Biotin carboxyl carrier protein of acetyl-CoA carboxylase	21.5846	21.5059	21.9943	21.7693	21.5804	21.6675	21.6756	21.7078	21.5438	21.5561	20.6504	21.1233	20.9345	21.3608	21.5472	21.5176	sp|Q06881|BCCP_NOSS1;sp|Q42533|BCCP1_ARATH	IPR000089 (Biotin/lipoyl attachment), IPR001249 (Acetyl-CoA biotin carboxyl carrier)	GO:0003989 (acetyl-CoA carboxylase activity), GO:0006633 (fatty acid biosynthetic process), GO:0009317 (acetyl-CoA carboxylase complex)	2	2	2	6.6	6.6	6.6	27.74	0.0091946	1.6779	95840000	9	Niben101Scf04375g08024.1;Niben101Scf00653g01010.1	Niben101Scf04375g08024.1;Niben101Scf00653g01010.1	518
Oligosaccharyltransferase complex subunit OSTC	20.3481	20.137	20.0189	20.2997	20.5182	20.3269	20.4549	19.8712	20.4256	20.0077	20.3021	20.3899	20.8642	19.9988	19.8289	NaN	sp|Q2KID7|OSTC_BOVIN;sp|Q5ZJR3|OSTC_CHICK	IPR021149 (Oligosaccharyl transferase complex, subunit OST3/OST6)		2	2	2	11.7	11.7	11.7	23.352	0.0068781	1.8457	38011000	6	Niben101Scf00661g02003.1;Niben101Scf01494g04009.1;Niben101Scf01494g04008.1	Niben101Scf00661g02003.1;Niben101Scf01494g04009.1;Niben101Scf01494g04008.1	519
DNA-directed RNA polymerase subunit beta''	20.9953	21.1853	21.2409	21.1303	21.2841	21.3191	21.2946	21.0693	20.9784	20.2022	NaN	20.9626	NaN	20.8978	21.1279	21.1612	sp|Q3C1G9|RPOC2_NICSY;sp|Q8S8Y1|RPOC2_ATRBE;sp|Q9MTM3|RPOC2_OENEH	IPR007081 (RNA polymerase Rpb1, domain 5)	GO:0003677 (DNA binding), GO:0003899 (DNA-directed RNA polymerase activity), GO:0006351 (transcription, DNA-templated)	5	4	2	6.5	5.4	2.7	89.672	0	5.0082	64690000	10	Niben101Scf00662g01003.1;Niben101Scf19295g00014.1;Niben101Scf19295g00013.1	Niben101Scf00662g01003.1	520
60S acidic ribosomal protein P3-2	20.6687	19.7731	NaN	20.5679	20.445	20.5024	20.2614	19.1863	NaN	NaN	NaN	NaN	NaN	NaN	20.0232	NaN	sp|Q9LVC9|RLA32_ARATH	IPR001813 (Ribosomal protein L10/L12)	GO:0003735 (structural constituent of ribosome), GO:0005622 (intracellular), GO:0005840 (ribosome), GO:0006414 (translational elongation)	3	1	1	29.2	15	15	11.999	0	28.673	27121000	7	Niben101Scf00663g00009.1	Niben101Scf00663g00009.1	522
ubiquitin family protein LENGTH=551	20.8947	20.4632	20.294	20.3244	20.4023	NaN	21.3464	NaN	NaN	NaN	NaN	NaN	20.0949	NaN	NaN	NaN	AT2G17200.1	IPR009060 (UBA-like), IPR015496 (Ubiquilin), IPR019956 (Ubiquitin), IPR029071 (Ubiquitin-related domain);"IPR009060 (UBA-like), IPR015496 (Ubiquilin), IPR029071 (Ubiquitin-related domain)"	GO:0005515 (protein binding)	2	2	2	5.1	5.1	5.1	64.992	0.0035461	1.9887	31400000	3	Niben101Scf00671g00006.1;Niben101Scf03673g04010.1;Niben101Scf00592g14019.1;Niben101Scf00585g04012.1;Niben101Scf01497g02003.1;Niben101Scf02041g03005.1	Niben101Scf00671g00006.1;Niben101Scf03673g04010.1;Niben101Scf00592g14019.1;Niben101Scf00585g04012.1;Niben101Scf01497g02003.1;Niben101Scf02041g03005.1	523
Actin-2	22.2623	23.313	22.6689	22.8025	23.002	22.5775	22.6478	23.0217	21.344	22.9204	22.859	23.1539	22.852	23.3882	22.7379	23.1894	sp|P10984|ACT2_CAEEL	IPR004000 (Actin family)		7	2	1	24.5	9.8	5.5	42.575	0	36.562	196890000	21	Niben101Scf00672g00001.1	Niben101Scf00672g00001.1	524
Pectinacetylesterase family protein LENGTH=415;Pectinacetylesterase family protein LENGTH=416;Pectinacetylesterase family protein LENGTH=444	21.7493	21.5327	21.5151	21.536	21.6725	21.763	21.8526	21.4964	21.6116	21.4619	21.8066	21.7188	21.8843	21.3069	NaN	21.4825	AT1G57590.1;AT3G05910.1;AT5G26670.1	IPR004963 (Protein notum homologue)		5	5	5	16.9	16.9	16.9	46.339	0	8.9581	111210000	16	Niben101Scf02714g07007.1;Niben101Scf00672g03001.1;Niben101Scf09353g06004.1;Niben101Scf12852g00002.1;Niben101Scf02486g05002.1	Niben101Scf02714g07007.1;Niben101Scf00672g03001.1;Niben101Scf09353g06004.1	525
L-threonine dehydratase biosynthetic IlvA;Threonine dehydratase biosynthetic	23.0983	22.0319	22.6652	22.6804	23.3655	23.6219	23.6805	22.2104	22.9425	22.8666	25.1421	25.4414	25.5028	22.17	NaN	21.7435	sp|P31212|THD1_SOLTU;sp|P53607|ILVA_BURM1	IPR001721 (ACT-like domain), IPR001926 (Tryptophan synthase beta subunit-like PLP-dependent enzyme);"IPR001721 (ACT-like domain), IPR001926 (Tryptophan synthase beta subunit-like PLP-dependent enzyme), IPR005787 (Threonine dehydratase, biosynthetic)"	GO:0004794 (L-threonine ammonia-lyase activity), GO:0006520 (cellular amino acid metabolic process), GO:0009097 (isoleucine biosynthetic process), GO:0030170 (pyridoxal phosphate binding);"GO:0006520 (cellular amino acid metabolic process), GO:0030170 (pyridoxal phosphate binding)"	14	14	14	33.3	33.3	33.3	65.606	0	42.508	387500000	59	Niben101Scf00682g04013.1;Niben101Scf03481g00007.1	Niben101Scf00682g04013.1	526
FKBP-like peptidyl-prolyl cis-trans isomerase family protein LENGTH=230;Peptidyl-prolyl cis-trans isomerase	23.9502	24.0429	24.0196	24.0038	23.8696	23.8565	23.8678	23.8679	23.9463	24.0803	24.1927	24.0563	24.2291	24.1419	24.1148	24.2461	AT3G10060.1;sp|O42993|FKBP_SCHPO	IPR001179 (Peptidyl-prolyl cis-trans isomerase, FKBP-type, domain), IPR023566 (Peptidyl-prolyl cis-trans isomerase, FKBP-type);"IPR001179 (Peptidyl-prolyl cis-trans isomerase, FKBP-type, domain), IPR023566 (Peptidyl-prolyl cis-trans isomerase, FKBP-type), IPR025287 (Wall-associated receptor kinase galacturonan-binding domain)"	GO:0006457 (protein folding), GO:0030247 (polysaccharide binding);GO:0006457 (protein folding)	7	7	7	30	30	30	26.608	0	16.624	505550000	63	Niben101Scf00682g05009.1;Niben101Scf03481g00014.1	Niben101Scf00682g05009.1;Niben101Scf03481g00014.1	527
Cytochrome b6	26.2795	26.936	26.7321	27.2535	26.5273	26.808	26.8711	26.5301	26.9263	27.1415	26.7079	26.3697	26.9655	27.1198	26.8565	27.166	sp|Q06FN8|CYB6_PELHO;sp|Q71KN3|CYB6_KLEBI	IPR016174 (Di-haem cytochrome, transmembrane), IPR023530 (Cytochrome b6, PetB), IPR027387 (Cytochrome b/b6-like domain);"IPR016174 (Di-haem cytochrome, transmembrane), IPR027387 (Cytochrome b/b6-like domain)"	GO:0005506 (iron ion binding), GO:0009055 (electron carrier activity), GO:0016020 (membrane), GO:0016021 (integral component of membrane), GO:0016491 (oxidoreductase activity), GO:0020037 (heme binding), GO:0022900 (electron transport chain), GO:0022904 (respiratory electron transport chain), GO:0045158 (electron transporter, transferring electrons within cytochrome b6/f complex of photosystem II…	2	2	2	32.4	32.4	32.4	15.293	0	37.323	3537200000	69	Niben101Scf01281g01007.1;Niben101Scf00683g03020.1	Niben101Scf01281g01007.1;Niben101Scf00683g03020.1	528
Nitrogen regulatory protein P-II homolog	21.9629	22.0117	21.883	21.7901	21.8659	21.9932	22.0232	22.0553	21.8896	21.5942	21.9271	21.9415	NaN	22.1172	21.7083	21.9464	sp|Q9ZST4|GLNB_ARATH	IPR002187 (Nitrogen regulatory protein PII), IPR011322 (Nitrogen regulatory PII-like, alpha/beta)	GO:0006808 (regulation of nitrogen utilization), GO:0030234 (enzyme regulator activity)	2	2	2	10.4	10.4	10.4	27.233	0.00045393	2.8856	119620000	5	Niben101Scf00687g00014.1	Niben101Scf00687g00014.1	529
Ubiquitin-40S ribosomal protein S27a	25.5207	25.1378	25.3297	25.0375	24.9346	25.0181	25.656	25.4806	25.9249	25.6066	25.1112	25.3297	25.0557	25.2277	25.4019	25.459	sp|P62980|RS27A_SOLLC	IPR011332 (Zinc-binding ribosomal protein)	GO:0003735 (structural constituent of ribosome), GO:0005622 (intracellular), GO:0005840 (ribosome), GO:0006412 (translation)	3	3	3	53.7	53.7	53.7	7.6108	0	22.771	1349100000	70	Niben101Scf00687g03008.1;Niben101Scf01773g03023.1;Niben101Scf02558g00020.1;Niben101Scf01956g01003.1	Niben101Scf00687g03008.1;Niben101Scf01773g03023.1;Niben101Scf02558g00020.1;Niben101Scf01956g01003.1	530
Carbohydrate-binding-like fold LENGTH=1227	23.4636	23.6527	23.6416	23.6293	23.4994	23.5882	23.723	23.2657	23.1324	23.3081	23.2341	23.6297	23.586	23.4403	23.3214	23.328	AT3G62360.1	IPR008969 (Carboxypeptidase-like, regulatory domain), IPR008970 (Collagen-binding surface protein Cna, B-type domain), IPR013783 (Immunoglobulin-like fold), IPR013784 (Carbohydrate-binding-like fold), IPR014766 (Carboxypeptidase, regulatory domain)	GO:0030246 (carbohydrate binding)	6	6	6	7.1	7.1	7.1	135.1	0	39.247	364550000	24	Niben101Scf00687g07001.1;Niben101Scf07442g01011.1	Niben101Scf00687g07001.1;Niben101Scf07442g01011.1	531
Calvin cycle protein CP12-2, chloroplastic	26.1833	26.2097	25.9844	26.0099	25.5695	25.5209	25.4545	26.1492	26.1573	26.1388	25.5098	25.7555	25.1693	25.8514	25.9756	25.9022	sp|Q9LZP9|CP122_ARATH	IPR003823 (Domain of unknown function CP12)		7	7	2	51.5	51.5	32.6	14.348	0	252.42	1968500000	91	Niben101Scf00687g08006.1	Niben101Scf00687g08006.1	532
Heat shock 70 kDa protein;Heat shock 70 kDa protein 6	22.2601	21.9087	22.1187	NaN	22.1078	22.2752	21.9218	21.5815	21.9602	22.1116	21.8446	22.2852	22.2141	21.6676	22.0538	21.6	sp|P16019|HSP70_THEAN;sp|Q04967|HSP76_PIG	IPR013126 (Heat shock protein 70 family), IPR029047 (Heat shock protein 70kD, peptide-binding domain), IPR029048 (Heat shock protein 70kD, C-terminal domain)		3	3	3	3.6	3.6	3.6	99.567	0	3.7314	116320000	18	Niben101Scf04894g00026.1;Niben101Scf00698g00009.1	Niben101Scf04894g00026.1;Niben101Scf00698g00009.1	533
Aldo-keto reductase family 4 member C8;Aldo-keto reductase family 4 member C9	23.56	24.0253	23.7477	23.9557	23.8937	23.8915	24.0938	24.1101	23.7275	23.6929	23.9963	23.8288	23.7392	23.513	23.714	23.858	sp|O80944|AKRC8_ARATH;sp|Q0PGJ6|AKRC9_ARATH	IPR001395 (Aldo/keto reductase), IPR023210 (NADP-dependent oxidoreductase domain)	GO:0016491 (oxidoreductase activity), GO:0055114 (oxidation-reduction process)	9	9	2	35.3	35.3	7.3	32.957	0	22.792	475690000	56	Niben101Scf00698g02019.1;Niben101Scf00698g02008.1;Niben101Ctg12168g00004.1	Niben101Scf00698g02019.1;Niben101Scf00698g02008.1	534
BnaCnng58260D [Brassica napus]	21.8735	21.8203	21.5273	21.9283	21.377	21.4828	21.5849	21.7293	21.904	21.8077	NaN	NaN	NaN	21.9567	21.4284	21.5263	emb|CDY68259.1|			2	2	2	7.5	7.5	7.5	61.95	0	3.0722	87835000	3	Niben101Scf00700g01006.1;Niben101Scf11886g03036.1	Niben101Scf00700g01006.1;Niben101Scf11886g03036.1	535
Plasma membrane-associated cation-binding protein 1	23.1184	23.9282	23.8982	23.8456	23.4382	23.1986	23.2988	23.7064	23.7613	23.7016	24.0459	24.0513	23.8873	23.6893	23.7426	23.733	sp|Q96262|PCAP1_ARATH	IPR008469 (DREPP family)	GO:0046658 (anchored component of plasma membrane), GO:0051716 (cellular response to stimulus)	5	5	5	31.4	31.4	31.4	24.77	0	24.796	383060000	49	Niben101Scf00700g05004.1;Niben101Scf11886g02001.1	Niben101Scf00700g05004.1;Niben101Scf11886g02001.1	536
Magnesium transporter protein 1	20.5622	20.5389	21.1346	20.8168	21.0804	20.8749	20.86	20.6177	20.9446	20.5963	21.2958	21.5673	21.1294	21.0255	NaN	NaN	sp|Q63ZR0|MAGT1_XENLA;sp|Q9CQY5|MAGT1_MOUSE	IPR021149 (Oligosaccharyl transferase complex, subunit OST3/OST6)		2	2	2	7.8	7.8	7.8	38.68	0	7.208	54140000	13	Niben101Scf02860g01012.1;Niben101Scf00703g04005.1	Niben101Scf02860g01012.1;Niben101Scf00703g04005.1	537
PHD finger protein ALFIN-LIKE 6;PHD finger protein ALFIN-LIKE 7	20.0278	19.9751	19.5962	19.8729	20.6668	20.607	20.5514	20.151	20.1952	19.955	20.5673	20.2823	20.2051	20.348	20.555	20.3736	sp|Q8LA16|ALFL7_ARATH;sp|Q8S8M9|ALFL6_ARATH	IPR013083 (Zinc finger, RING/FYVE/PHD-type), IPR021998 (Alfin)	GO:0005515 (protein binding), GO:0006355 (regulation of transcription, DNA-templated), GO:0008270 (zinc ion binding), GO:0042393 (histone binding)	1	1	1	4.1	4.1	4.1	27.362	0.01652	1.4928	36599000	18	Niben101Scf08390g00005.1;Niben101Scf00705g00002.1;Niben101Scf03528g01003.1	Niben101Scf08390g00005.1;Niben101Scf00705g00002.1;Niben101Scf03528g01003.1	539
2-C-methyl-D-erythritol 4-phosphate cytidylyltransferase	24.0234	24.0172	24.1859	24.1363	24.2496	24.1299	24.0893	24.048	24.0863	24.091	24.2661	24.5841	24.6279	24.2886	24.1345	24.3298	sp|A5G938|ISPD_GEOUR;sp|B5YF77|ISPD_DICT6	IPR029044 (Nucleotide-diphospho-sugar transferases)	GO:0003824 (catalytic activity), GO:0008299 (isoprenoid biosynthetic process)	8	8	8	29.4	29.4	29.4	34.291	0	30.897	637540000	58	Niben101Scf06862g01003.1;Niben101Scf00705g01003.1	Niben101Scf06862g01003.1;Niben101Scf00705g01003.1	540
Methionine S-methyltransferase	21.0888	20.8419	20.893	20.9675	21.3453	21.3449	21.2488	21.5189	21.3527	21.256	21.3642	20.9722	21.3006	21.3282	21.5616	21.5321	sp|Q9SWR3|MMT1_WEDBI	IPR015424 (Pyridoxal phosphate-dependent transferase), IPR025779 (Methionine S-methyltransferase);"IPR015424 (Pyridoxal phosphate-dependent transferase), IPR025779 (Methionine S-methyltransferase), IPR029063 (S-adenosyl-L-methionine-dependent methyltransferase)"	GO:0003824 (catalytic activity), GO:0008168 (methyltransferase activity), GO:0009058 (biosynthetic process), GO:0030170 (pyridoxal phosphate binding)	2	2	2	1.6	1.6	1.6	122.56	0.0031759	2.0337	85018000	16	Niben101Scf00705g04001.1;Niben101Scf07321g00016.1	Niben101Scf00705g04001.1;Niben101Scf07321g00016.1	541
Cathepsin B-like cysteine proteinase 1	22.1995	21.8925	22.2532	21.699	21.9268	21.9918	22.0133	21.8215	21.5605	22.1252	21.8282	22.16	21.7451	22.0139	21.9798	22.3092	sp|P25802|CYSP1_OSTOS	IPR013128 (Peptidase C1A), IPR025660 (Cysteine peptidase, histidine active site), IPR025661 (Cysteine peptidase, asparagine active site)	GO:0006508 (proteolysis), GO:0008234 (cysteine-type peptidase activity)	2	2	2	6.5	6.5	6.5	39.907	0	3.285	130370000	13	Niben101Scf01369g00024.1;Niben101Scf00712g02010.1	Niben101Scf01369g00024.1;Niben101Scf00712g02010.1	542
expressed protein localized to the inner membrane of the chloroplast. LENGTH=168	24.1242	24.0999	23.9607	23.6748	23.6787	23.609	23.6059	23.8688	24.0965	23.8319	23.1841	22.9283	22.9925	24.315	23.9162	24.2834	AT1G42960.1			2	2	2	45	45	45	6.7315	0	24.181	457200000	31	Niben101Scf01369g05022.1;Niben101Scf00712g09038.1	Niben101Scf01369g05022.1;Niben101Scf00712g09038.1	543
Catalase	23.829	23.8789	24.1444	24.1045	23.4807	23.7738	23.6641	23.7176	23.886	23.832	23.938	24.2185	24.2887	23.6102	23.6358	23.9059	sp|O24339|CATA_SOLAP	IPR002226 (Catalase haem-binding site), IPR010582 (Catalase immune-responsive domain), IPR011614 (Catalase core domain), IPR018028 (Catalase, mono-functional, haem-containing), IPR020835 (Catalase-like domain), IPR024708 (Catalase active site)	GO:0004096 (catalase activity), GO:0006979 (response to oxidative stress), GO:0020037 (heme binding), GO:0055114 (oxidation-reduction process)	11	1	1	28.5	2.6	2.6	56.979	0	3.4441	471020000	39	Niben101Scf00712g15023.1;Niben101Scf03631g00005.1	Niben101Scf00712g15023.1;Niben101Scf03631g00005.1	544
1,4-alpha-glucan branching enzyme GlgB	20.2582	20.3966	20.0806	20.3496	20.734	20.904	20.691	NaN	20.6727	20.6	21.3391	21.6008	21.1381	20.8029	20.7304	20.7271	sp|P16954|GLGB_SYNE7;sp|Q3AYE2|GLGB_SYNS9	IPR013780 (Glycosyl hydrolase, family 13, all-beta), IPR015902 (Glycoside hydrolase, family 13)	GO:0003824 (catalytic activity), GO:0003844 (1,4-alpha-glucan branching enzyme activity), GO:0004553 (hydrolase activity, hydrolyzing O-glycosyl compounds), GO:0005975 (carbohydrate metabolic process), GO:0005978 (glycogen biosynthetic process), GO:0043169 (cation binding)	3	3	3	2.9	2.9	2.9	97.471	0.00044903	2.8238	50570000	11	Niben101Scf03631g01004.1;Niben101Scf00712g16024.1	Niben101Scf03631g01004.1;Niben101Scf00712g16024.1	545
Eukaryotic translation initiation factor 3 subunit A	24.7065	24.5113	24.4883	24.3968	24.5959	24.5287	24.5516	24.3331	24.5959	24.5651	24.1537	24.2056	24.3874	24.5571	24.4937	24.3583	sp|Q40554|EIF3A_TOBAC	IPR000717 (Proteasome component (PCI) domain), IPR027512 (Eukaryotic translation initiation factor 3 subunit A)	GO:0005515 (protein binding), GO:0005852 (eukaryotic translation initiation factor 3 complex)	11	11	0	14.7	14.7	0	111.63	0	28.382	709910000	89	Niben101Scf00713g00009.1	Niben101Scf00713g00009.1	546
30S ribosomal protein S3	24.8823	25.0732	25.1538	25.0604	25.1314	25.044	25.0827	24.8301	24.888	24.7245	25.2687	25.2036	25.0954	25.0512	25.0167	24.8098	sp|P73314|RS3_SYNY3	IPR001351 (Ribosomal protein S3, C-terminal)	GO:0003735 (structural constituent of ribosome), GO:0005840 (ribosome), GO:0006412 (translation)	3	3	3	35.6	35.6	35.6	6.6838	0	6.8182	1003900000	76	Niben101Scf00713g02004.1	Niben101Scf00713g02004.1	547
5-oxoprolinase	19.8066	19.688	19.4906	19.5157	19.753	20.0769	20.215	19.7836	19.9822	19.7505	19.6621	20.512	20.1274	18.4603	19.7156	17.5757	sp|Q9FIZ7|OPLA_ARATH	IPR002821 (Hydantoinase/oxoprolinase), IPR003692 (Hydantoinase B/oxoprolinase), IPR008040 (Hydantoinaseoxoprolinase, N-terminal)	GO:0003824 (catalytic activity), GO:0016787 (hydrolase activity)	1	1	1	0.9	0.9	0.9	138.03	0.0085534	1.7189	27610000	7	Niben101Scf00713g05006.1	Niben101Scf00713g05006.1	548
Acetylornithine aminotransferase	23.3995	23.322	22.8	23.2107	23.3873	23.4443	23.2738	23.2342	23.2076	23.478	23.2505	22.3031	23.3233	23.4925	23.3386	23.2677	sp|P54752|ARGD_NOSS1	IPR005814 (Aminotransferase class-III), IPR015424 (Pyridoxal phosphate-dependent transferase)	GO:0003824 (catalytic activity), GO:0008483 (transaminase activity), GO:0030170 (pyridoxal phosphate binding)	5	5	1	25.1	25.1	3.6	35.445	0	46.885	296350000	53	Niben101Scf00714g08016.1	Niben101Scf00714g08016.1	549
Cinnamoyl-CoA reductase 1	NaN	NaN	NaN	NaN	NaN	21.6899	NaN	NaN	NaN	NaN	NaN	NaN	NaN	NaN	NaN	NaN	sp|Q9S9N9|CCR1_ARATH	IPR001509 (NAD-dependent epimerase/dehydratase, N-terminal domain), IPR016040 (NAD(P)-binding domain)	GO:0003824 (catalytic activity), GO:0050662 (coenzyme binding)	1	1	1	5.2	5.2	5.2	25.242	0.0095168	1.6591	7471700	3	Niben101Scf04220g07005.1;Niben101Scf00715g04003.1	Niben101Scf04220g07005.1;Niben101Scf00715g04003.1	550
Low PSII Accumulation 3 isoform 3, partial [Theobroma cacao] gb|EOY26065.1| Low PSII Accumulation 3 isoform 3, partial [Theobroma cacao];Low PSII Accumulation 3 isoform 1 [Theobroma cacao] gb|EOY26063.1| Low PSII Accumulation 3 isoform 1 [Theobroma cacao]	23.551	23.9293	23.7661	23.8243	23.2711	23.6663	23.6311	23.8119	23.7608	23.7193	23.7133	23.8579	23.3719	23.9519	23.5459	23.8411	ref|XP_007023441.1|;ref|XP_007023443.1|	IPR018962 (Domain of unknown function DUF1995)		6	6	6	19	19	19	44.631	0	25.72	532880000	36	Niben101Scf00715g09005.1;Niben101Scf04220g06003.1	Niben101Scf00715g09005.1;Niben101Scf04220g06003.1	551
V-type proton ATPase subunit E	20.9722	NaN	NaN	NaN	21.5871	NaN	21.6924	NaN	NaN	NaN	NaN	21.3018	21.2822	NaN	NaN	NaN	sp|Q9SWE7|VATE_CITLI	IPR002842 (ATPase, V1/A1 complex, subunit E)	GO:0015991 (ATP hydrolysis coupled proton transport), GO:0033178 (proton-transporting two-sector ATPase complex, catalytic domain), GO:0046961 (proton-transporting ATPase activity, rotational mechanism)	9	1	1	41	5.7	5.7	26.214	0	3.0854	27424000	7	Niben101Scf00721g00011.1	Niben101Scf00721g00011.1	552
Phenylalanine--tRNA ligase alpha subunit	20.0662	NaN	NaN	NaN	NaN	NaN	20.4134	NaN	NaN	NaN	NaN	NaN	NaN	NaN	NaN	NaN	sp|Q9Y9I6|SYFA_AERPE	IPR004529 (Phenylalanyl-tRNA synthetase, class IIc, alpha subunit)	GO:0000049 (tRNA binding), GO:0000166 (nucleotide binding), GO:0004812 (aminoacyl-tRNA ligase activity), GO:0004826 (phenylalanine-tRNA ligase activity), GO:0005524 (ATP binding), GO:0005737 (cytoplasm), GO:0006418 (tRNA aminoacylation for protein translation), GO:0006432 (phenylalanyl-tRNA aminoacylation), GO:0043039 (tRNA aminoacylation)	1	1	1	3.4	3.4	3.4	30.242	0.037193	1.2196	10081000	2	Niben101Scf00725g00007.1	Niben101Scf00725g00007.1	553
Eukaryotic aspartyl protease family protein LENGTH=500	22.6835	22.5458	22.7652	22.6469	23.2151	23.0056	23.0481	22.6133	22.6631	22.5106	22.9198	23.1425	23.053	22.6387	22.546	22.8062	AT3G18490.1	IPR001461 (Aspartic peptidase), IPR021109 (Aspartic peptidase domain)	GO:0004190 (aspartic-type endopeptidase activity), GO:0006508 (proteolysis)	5	5	5	20.3	20.3	20.3	40.74	0	7.9985	217240000	35	Niben101Scf00725g03013.1;Niben101Scf00491g04045.1;Niben101Scf12994g00010.1	Niben101Scf00725g03013.1;Niben101Scf00491g04045.1	554
Protein DENND6A	23.4046	23.5721	23.4606	24.0248	23.4276	23.8847	NaN	23.5678	23.6063	23.9847	23.4874	23.5378	23.7165	23.7218	23.781	24.0475	sp|Q5F3L4|DEN6A_CHICK	IPR024224 (DENND6)		1	1	1	2.4	2.4	2.4	90.514	0.0032415	2.1564	420180000	7	Niben101Scf00725g04003.1	Niben101Scf00725g04003.1	555
Adenylosuccinate synthetase	21.256	21.2383	21.15	20.6784	21.2909	21.2417	21.3769	NaN	20.8822	20.9089	21.3575	21.6714	21.4681	21.016	20.932	NaN	sp|A5DSZ3|PURA_LODEL;sp|B4II68|PURA_DROSE;sp|B4K8W7|PURA_DROMO	IPR001114 (Adenylosuccinate synthetase), IPR027417 (P-loop containing nucleoside triphosphate hydrolase)	GO:0004019 (adenylosuccinate synthase activity), GO:0005525 (GTP binding), GO:0006164 (purine nucleotide biosynthetic process)	6	2	2	16.1	5.6	5.6	55.097	0	4.0626	76170000	11	Niben101Scf00735g02010.1;Niben101Scf04505g02021.1;Niben101Scf05993g01021.1	Niben101Scf00735g02010.1;Niben101Scf04505g02021.1	556
30S ribosomal protein S3;40S ribosomal protein S3-3	27.6904	27.5113	27.576	27.5066	27.6661	27.6786	27.6876	27.464	27.4788	27.5054	27.4158	27.4814	27.4271	27.6017	27.6798	27.5101	sp|Q6LXE7|RS3_METMP;sp|Q9FJA6|RS33_ARATH	IPR001351 (Ribosomal protein S3, C-terminal), IPR009019 (K homology domain, prokaryotic type);"IPR005703 (Ribosomal protein S3, eukaryotic/archaeal), IPR015946 (K homology domain-like, alpha/beta)"	GO:0003723 (RNA binding), GO:0003735 (structural constituent of ribosome), GO:0005622 (intracellular), GO:0005840 (ribosome), GO:0006412 (translation), GO:0015935 (small ribosomal subunit);"GO:0003723 (RNA binding), GO:0003735 (structural constituent of ribosome), GO:0005840 (ribosome), GO:0006412 (translation)"	16	16	16	53.2	53.2	53.2	26.433	0	73.272	6058700000	215	Niben101Scf05002g03030.1;Niben101Scf00736g04011.1;Niben101Scf02790g05015.1;Niben101Scf09527g01008.1	Niben101Scf05002g03030.1;Niben101Scf00736g04011.1;Niben101Scf02790g05015.1	557
Signal peptidase complex catalytic subunit sec11	22.1545	22.5328	22.1908	22.2826	22.6662	22.229	22.3404	22.6241	22.4348	22.5191	22.8193	22.6526	22.438	NaN	20.5794	NaN	sp|Q86JD4|SEC11_DICDI	IPR001733 (Peptidase S26B, eukaryotic signal peptidase), IPR015927 (Peptidase S24/S26A/S26B/S26C), IPR028360 (Peptidase S24/S26, beta-ribbon domain)	GO:0006465 (signal peptide processing), GO:0008233 (peptidase activity), GO:0016020 (membrane)	2	2	2	12.8	12.8	12.8	20	0.003186	2.0464	158970000	14	Niben101Scf00739g04026.1;Niben101Scf01240g03014.1	Niben101Scf00739g04026.1;Niben101Scf01240g03014.1	558
Protein kinase superfamily protein LENGTH=956	21.7035	21.4317	21.5185	21.6669	20.9084	21.6452	21.3516	20.8828	NaN	21.6764	NaN	21.7169	21.5833	NaN	NaN	21.0081	AT4G24480.1	IPR011009 (Protein kinase-like domain)	GO:0004672 (protein kinase activity), GO:0004674 (protein serine/threonine kinase activity), GO:0005524 (ATP binding), GO:0006468 (protein phosphorylation), GO:0016772 (transferase activity, transferring phosphorus-containing groups)	1	1	1	1.4	1.4	1.4	107.02	0.036334	1.2459	76488000	7	Niben101Scf00744g03005.1	Niben101Scf00744g03005.1	559
Profilin;Profilin-2;Profilin-3	22.84	23.1952	23.0944	23.0176	22.9359	22.9601	23.1513	23.0261	23.1451	23.1633	22.827	23.1669	23.0293	22.9511	23.0621	22.8662	sp|A4K9Z8|PROF2_BETPN;sp|P0C0Y3|PROF_FRAAN;sp|Q9SQI9|PROF_ARAHY;sp|Q9ST98|PROF3_TOBAC;sp|Q9ST99|PROF2_TOBAC	IPR005455 (Profilin), IPR027310 (Profilin conserved site);IPR005455 (Profilin)	GO:0003779 (actin binding)	2	2	2	29.8	29.8	29.8	14.142	0	7.2239	290110000	40	Niben101Scf02217g04005.1;Niben101Scf00745g00015.1;Niben101Scf03755g04002.1;Niben101Scf05818g00017.1;Niben101Scf02508g07017.1	Niben101Scf02217g04005.1;Niben101Scf00745g00015.1;Niben101Scf03755g04002.1;Niben101Scf05818g00017.1;Niben101Scf02508g07017.1	560
Endoribonuclease YbeY	20.4766	19.5616	20.3808	19.6237	19.8376	19.3081	19.4198	19.0328	19.8267	19.4057	19.2188	NaN	NaN	19.5666	NaN	19.5335	sp|O67367|YBEY_AQUAE	IPR001757 (P-type ATPase), IPR002036 (Endoribonuclease YbeY), IPR006379 (HAD-superfamily hydrolase, subfamily IIB), IPR023091 (Metalloprotease catalytic domain, predicted), IPR023214 (HAD-like domain)	GO:0003824 (catalytic activity), GO:0004222 (metalloendopeptidase activity), GO:0006364 (rRNA processing), GO:0008152 (metabolic process), GO:0016021 (integral component of membrane), GO:0016787 (hydrolase activity)	1	1	1	1.9	1.9	1.9	64.056	0.021313	1.4097	23178000	3	Niben101Scf00745g00018.1	Niben101Scf00745g00018.1	561
1 LENGTH=398;1 LENGTH=505;3 LENGTH=391;Cyclin-dependent kinase 2;cyclin-dependent kinase C;cyclin-dependent kinase D1;Protein kinase superfamily protein LENGTH=333;Protein kinase superfamily protein LENGTH=346;Protein kinase superfamily protein LENGTH=353;Protein kinase superfamily protein LENGTH=405	21.4686	21.3571	21.3648	21.0733	21.5672	21.5146	21.6142	21.3515	21.4472	21.318	20.8754	21.2546	20.8804	21.5909	21.3895	21.0933	AT1G18040.1;AT1G73690.1;AT5G01850.1;AT5G10270.1;AT5G40540.1;AT5G50180.1;AT5G66710.1;sp|P97377|CDK2_MOUSE	IPR011009 (Protein kinase-like domain), IPR015784 (Putative serine/threonine-protein kinase, plants);IPR011009 (Protein kinase-like domain)	GO:0004672 (protein kinase activity), GO:0004674 (protein serine/threonine kinase activity), GO:0005524 (ATP binding), GO:0006468 (protein phosphorylation), GO:0016772 (transferase activity, transferring phosphorus-containing groups);"GO:0004672 (protein kinase activity), GO:0005524 (ATP binding), GO:0006468 (protein phosphorylation), GO:0016772 (transferase activity, transferring phosphorus-cont…	2	2	2	6.8	6.8	6.8	33.828	0.0092183	1.6842	85665000	7	Niben101Scf00745g02009.1;Niben101Scf02217g05009.1;Niben101Scf06290g03007.1;Niben101Scf06698g01004.1;Niben101Scf06772g01011.1;Niben101Scf03072g02003.1;Niben101Scf08601g00004.1;Niben101Scf11738g00017.1;Niben101Scf04988g01013.1;Niben101Scf00052g09009.1;Niben101Scf02563g01009.1;Niben101Scf03693g09005.1;Niben101Scf07788g04003.1;Niben101Scf02366g04010.1;Niben101Scf07017g00005.1;Niben101Scf00046g02010.1…	Niben101Scf00745g02009.1;Niben101Scf02217g05009.1;Niben101Scf06290g03007.1;Niben101Scf06698g01004.1;Niben101Scf06772g01011.1;Niben101Scf03072g02003.1;Niben101Scf08601g00004.1;Niben101Scf11738g00017.1;Niben101Scf04988g01013.1;Niben101Scf00052g09009.1;Niben101Scf02563g01009.1;Niben101Scf03693g09005.1;Niben101Scf07788g04003.1;Niben101Scf02366g04010.1;Niben101Scf07017g00005.1;Niben101Scf00046g02010.1…	562
Threonine synthase	21.1847	20.4735	20.5269	20.4823	20.4556	NaN	20.4488	20.0247	NaN	NaN	NaN	20.4446	NaN	NaN	NaN	NaN	sp|Q58860|THRC_METJA	IPR001926 (Tryptophan synthase beta subunit-like PLP-dependent enzyme), IPR004450 (Threonine synthase-like)	GO:0006520 (cellular amino acid metabolic process), GO:0030170 (pyridoxal phosphate binding)	8	1	1	20.4	3.2	3.2	58.131	0.0054138	1.9091	33437000	1	Niben101Scf00747g02003.1;Niben101Scf04018g09004.1	Niben101Scf00747g02003.1	563
alanine aminotransferase 2 LENGTH=553	24.0799	24.1208	23.9186	24.157	24.3863	24.3998	24.2583	24.2358	24.0901	24.1076	24.4489	24.2605	24.4044	24.3927	24.1972	24.021	AT1G72330.3	IPR015424 (Pyridoxal phosphate-dependent transferase)	GO:0003824 (catalytic activity), GO:0009058 (biosynthetic process), GO:0030170 (pyridoxal phosphate binding)	13	8	8	26.8	18.1	18.1	58.345	0	34.379	601560000	73	Niben101Scf00870g03002.1;Niben101Scf00747g11007.1	Niben101Scf00870g03002.1;Niben101Scf00747g11007.1	564
60S ribosomal protein L27;60S ribosomal protein L27-3	24.1064	23.7795	24.0746	23.9333	24.2622	23.564	23.9507	23.9021	23.6277	23.9119	23.8783	23.56	24.1456	23.8172	24.1369	23.8086	sp|P51419|RL273_ARATH;sp|Q05462|RL27_PEA	IPR001141 (Ribosomal protein L27e), IPR008991 (Translation protein SH3-like domain)	GO:0003735 (structural constituent of ribosome), GO:0005622 (intracellular), GO:0005840 (ribosome), GO:0006412 (translation)	5	3	3	38.5	24.4	24.4	15.684	0	4.8576	496310000	34	Niben101Scf00748g00006.1;Niben101Scf02476g04009.1;Niben101Scf04122g02005.1	Niben101Scf00748g00006.1;Niben101Scf02476g04009.1	565
30S ribosomal protein S7	27.3542	26.9466	27.0367	26.9534	26.9574	27.1152	27.094	27.1593	27.226	27.1707	26.8377	26.806	26.7081	27.2003	27.0865	27.0415	sp|A2STX0|RS7_METLZ;sp|B0R8D0|RS7_HALS3;sp|Q9V109|RS7_PYRAB	IPR000235 (Ribosomal protein S5/S7), IPR023798 (Ribosomal protein S7 domain)	GO:0003723 (RNA binding), GO:0003735 (structural constituent of ribosome), GO:0006412 (translation), GO:0015935 (small ribosomal subunit);GO:0006412 (translation)	12	12	0	40.5	40.5	0	23.366	0	323.31	4293800000	196	Niben101Scf00749g04008.1;Niben101Scf01184g06007.1;Niben101Scf00063g02016.1	Niben101Scf00749g04008.1;Niben101Scf01184g06007.1;Niben101Scf00063g02016.1	566
Proteinase inhibitor 1	25.6035	26.2278	26.0646	25.984	26.3933	26.2744	26.186	25.5455	25.602	25.422	27.1427	27.1279	27.145	25.923	25.4645	25.6166	sp|Q00783|ICI1_SOLTU	IPR000864 (Proteinase inhibitor I13, potato inhibitor I)	GO:0004867 (serine-type endopeptidase inhibitor activity), GO:0009611 (response to wounding)	6	6	6	52	52	52	16.677	0	43.34	2344700000	47	Niben101Scf00750g02005.1	Niben101Scf00750g02005.1	567
Prostaglandin E synthase 2	NaN	NaN	NaN	NaN	NaN	NaN	NaN	NaN	NaN	NaN	NaN	NaN	NaN	NaN	NaN	NaN	sp|Q7ZUC7|PGES2_DANRE;sp|Q8BWM0|PGES2_MOUSE	IPR010987 (Glutathione S-transferase, C-terminal-like), IPR012336 (Thioredoxin-like fold)	GO:0005515 (protein binding), GO:0009055 (electron carrier activity), GO:0015035 (protein disulfide oxidoreductase activity), GO:0045454 (cell redox homeostasis);"GO:0009055 (electron carrier activity), GO:0015035 (protein disulfide oxidoreductase activity), GO:0045454 (cell redox homeostasis)"	1	1	1	2.8	2.8	2.8	35.549	0.045654	1.126	0	1	Niben101Scf00752g03006.1;Niben101Scf09812g01019.1	Niben101Scf00752g03006.1;Niben101Scf09812g01019.1	568
Alpha-glucosidase	25.5979	25.331	25.3329	25.3333	25.5077	25.5077	25.5483	25.2609	25.256	25.3698	25.7514	25.846	25.6218	25.3409	25.3232	25.2672	sp|O04893|AGLU_SPIOL	IPR000322 (Glycoside hydrolase family 31), IPR011013 (Galactose mutarotase-like domain);"IPR000322 (Glycoside hydrolase family 31), IPR011013 (Galactose mutarotase-like domain), IPR013785 (Aldolase-type TIM barrel)"	GO:0003824 (catalytic activity), GO:0004553 (hydrolase activity, hydrolyzing O-glycosyl compounds), GO:0005975 (carbohydrate metabolic process), GO:0030246 (carbohydrate binding)	12	12	12	16	16	16	104.87	0	34.932	1374800000	131	Niben101Scf00753g00002.1;Niben101Scf04998g01009.1	Niben101Scf00753g00002.1	569
Poly(rC)-binding protein 1;Poly(rC)-binding protein 4;RNA-binding KH domain-containing protein PEPPER [Arabidopsis thaliana] emb|CAB39665.1| putative nucleic acid binding protein [Arabidopsis thaliana] emb|CAB79455.1| putative nucleic acid binding protein [Arabidopsis thaliana] gb|AAL07137.1| putative nucleic acid binding protein [Arabidopsis thaliana] gb|AAM20510.1| putative nucleic acid binding…	23.1632	22.7963	22.8235	22.5603	23.0859	23.1796	23.0844	22.7106	22.8165	22.9187	22.8012	22.9035	22.5549	22.9422	23.0793	23.0869	ref|NP_194330.1|;sp|P57723|PCBP4_HUMAN;sp|Q5E9A3|PCBP1_BOVIN	IPR004087 (K Homology domain)	GO:0003676 (nucleic acid binding), GO:0003723 (RNA binding)	8	8	5	14.4	14.4	7.6	57.181	0	13.389	239250000	42	Niben101Scf00755g00010.1;Niben101Scf00856g00004.1;Niben101Scf01847g00014.1	Niben101Scf00755g00010.1;Niben101Scf00856g00004.1	570
Cysteine--tRNA ligase	21.4277	21.6718	20.7984	20.9841	21.4699	NaN	20.9219	20.1268	20.5135	20.7234	20.3306	20.8884	21.3346	21.5498	NaN	20.2471	sp|B0TC35|SYC_HELMI	IPR004493 (Leucyl-tRNA synthetase, class Ia, archaeal/eukaryotic cytosolic), IPR009080 (Aminoacyl-tRNA synthetase, class 1a, anticodon-binding)	GO:0000166 (nucleotide binding), GO:0002161 (aminoacyl-tRNA editing activity), GO:0004812 (aminoacyl-tRNA ligase activity), GO:0004823 (leucine-tRNA ligase activity), GO:0005524 (ATP binding), GO:0005737 (cytoplasm), GO:0006418 (tRNA aminoacylation for protein translation), GO:0006429 (leucyl-tRNA aminoacylation)	9	2	2	11.7	2.9	2.9	105.19	0	3.2493	64198000	6	Niben101Scf00758g06006.1	Niben101Scf00758g06006.1	571
Aldehyde dehydrogenase;Aldehyde dehydrogenase family 3 member F1	24.3857	24.2405	24.1796	24.2139	24.5503	24.3943	24.3586	24.2013	24.3673	24.1997	24.4345	24.0594	24.3785	24.4983	24.416	24.3611	sp|Q70E96|AL3F1_ARATH;sp|Q8VXQ2|ALDH_CRAPL	IPR012394 (Aldehyde dehydrogenase NAD(P)-dependent), IPR016161 (Aldehyde/histidinol dehydrogenase)	GO:0004030 (aldehyde dehydrogenase [NAD(P)+] activity), GO:0006081 (cellular aldehyde metabolic process), GO:0008152 (metabolic process), GO:0016491 (oxidoreductase activity), GO:0016620 (oxidoreductase activity, acting on the aldehyde or oxo group of donors, NAD or NADP as acceptor), GO:0055114 (oxidation-reduction process)	8	8	8	18.2	18.2	18.2	50.573	0	11.573	730340000	61	Niben101Scf00761g02006.1;Niben101Scf07034g04008.1	Niben101Scf00761g02006.1	572
ADP/ATP carrier 2 LENGTH=385;ADP/ATP carrier 3 LENGTH=379	25.4238	25.6444	25.5865	25.5723	25.7852	25.722	25.571	25.7419	25.8606	25.7583	25.9825	25.6717	25.8036	25.8991	25.7077	25.8174	AT4G28390.1;AT5G13490.1	IPR002067 (Mitochondrial carrier protein), IPR023395 (Mitochondrial carrier domain)	GO:0005215 (transporter activity), GO:0005743 (mitochondrial inner membrane), GO:0006810 (transport), GO:0055085 (transmembrane transport)	13	5	1	28.3	10.1	2.4	50.075	0	50.17	1764900000	83	Niben101Scf00761g05018.1;Niben101Scf00347g00017.1;Niben101Scf07953g01009.1	Niben101Scf00761g05018.1	573
Aminopeptidase M1	NaN	20.9822	21.1747	21.1715	21.2601	21.5193	21.1871	21.1612	21.1921	21.3099	21.6217	21.9323	21.2604	21.1822	21.0756	21.387	sp|Q8VZH2|APM1_ARATH	IPR001930 (Peptidase M1, alanine aminopeptidase/leukotriene A4 hydrolase), IPR024571 (ERAP1-like C-terminal domain)	GO:0006508 (proteolysis), GO:0008237 (metallopeptidase activity), GO:0008270 (zinc ion binding)	8	1	1	10.8	1.1	1.1	99.178	0.028753	1.3159	69817000	10	Niben101Scf00769g00011.1	Niben101Scf00769g00011.1	574
Methionine--tRNA ligase	20.5318	20.7885	20.0397	20.3749	21.0433	20.7201	20.4812	20.5105	19.1026	NaN	20.682	20.7815	20.4626	20.679	20.6886	20.4259	sp|O33925|SYM_THEMA;sp|Q5L7I8|SYM_BACFN	IPR010987 (Glutathione S-transferase, C-terminal-like), IPR012340 (Nucleic acid-binding, OB-fold)	GO:0000049 (tRNA binding)	2	2	2	6.4	6.4	6.4	40.888	0.021343	1.4126	44570000	5	Niben101Scf00773g02007.1;Niben101Scf09424g06007.1	Niben101Scf00773g02007.1;Niben101Scf09424g06007.1	575
Uroporphyrinogen decarboxylase LENGTH=394	26.3436	26.287	26.2245	26.253	26.3154	26.2215	26.2929	26.1739	26.3761	26.2926	25.7861	25.6041	25.7103	26.1677	26.1817	26.1605	AT2G40490.1	IPR006361 (Uroporphyrinogen decarboxylase HemE)	GO:0004853 (uroporphyrinogen decarboxylase activity), GO:0006779 (porphyrin-containing compound biosynthetic process)	12	12	5	32.2	32.2	13.9	41.888	0	105.65	2387000000	194	Niben101Scf00773g07001.1;Niben101Scf09424g03005.1	Niben101Scf00773g07001.1;Niben101Scf09424g03005.1	576
eukaryotic translation initiation factor 2 alpha subunit LENGTH=344	NaN	NaN	21.3329	20.5919	21.438	21.2922	21.4162	20.8122	20.5404	20.9517	21.1493	20.9469	21.0074	20.7954	20.9513	20.4291	AT5G05470.1	IPR011488 (Translation initiation factor 2, alpha subunit), IPR012340 (Nucleic acid-binding, OB-fold), IPR024054 (Translation initiation factor 2, alpha subunit, middle domain), IPR024055 (Translation initiation factor 2, alpha subunit, C-terminal)	GO:0003723 (RNA binding), GO:0003743 (translation initiation factor activity), GO:0005850 (eukaryotic translation initiation factor 2 complex)	1	1	1	3.5	3.5	3.5	37.735	0	2.9876	56138000	12	Niben101Scf00773g14024.1	Niben101Scf00773g14024.1	577
fatty acid desaturase 6 LENGTH=448	21.5886	21.7244	21.6556	21.6618	21.5901	21.7497	21.7982	21.6568	NaN	21.3995	21.7233	21.0182	20.8601	21.7539	21.4751	NaN	AT4G30950.1	IPR005804 (Fatty acid desaturase, type 1)	GO:0006629 (lipid metabolic process)	3	3	3	7.5	7.5	7.5	46.206	0.00045249	2.8711	98712000	13	Niben101Scf00774g01001.1;Niben101Scf11991g01002.1	Niben101Scf00774g01001.1;Niben101Scf11991g01002.1	578
Uroporphyrinogen decarboxylase LENGTH=394	21.7212	21.8106	21.8525	22.2164	21.892	21.7594	21.6693	21.7993	21.8189	21.7143	21.8349	21.688	21.6237	NaN	20.8623	21.4213	AT2G40490.1	IPR006361 (Uroporphyrinogen decarboxylase HemE)	GO:0004853 (uroporphyrinogen decarboxylase activity), GO:0006779 (porphyrin-containing compound biosynthetic process)	8	1	1	26.6	5	5	39.119	0.0035419	1.9798	106550000	1	Niben101Scf00779g00005.1	Niben101Scf00779g00005.1	579
Protein of unknown function (DUF3531) LENGTH=302	NaN	NaN	20.8847	20.7651	20.5748	NaN	20.5638	NaN	NaN	NaN	NaN	NaN	NaN	NaN	NaN	NaN	AT4G29400.1	IPR021920 (Protein of unknown function DUF3531)		1	1	1	5.8	5.8	5.8	19.795	0.043738	1.1408	15109000	3	Niben101Scf00780g03003.1	Niben101Scf00780g03003.1	580
chaperonin-like protein, partial [N , partial [Nostoc sp. 'Gunnera magellanica cyanobiont'];"chaperonin-like protein, partial [Nostoc sp. 'Gunnera magellanica cyanobiont']"	21.9789	21.6894	21.6949	21.9243	21.5387	21.9604	21.1727	21.692	21.8354	21.6936	21.1978	21.5596	21.3947	21.9069	22.1088	21.8052	gb|AGN30743.1|;gb|AGN30751.1|	IPR003435 (Chaperonin-like RbcX)		3	3	3	12.8	12.8	12.8	25.345	0	3.4136	101960000	8	Niben101Scf00781g06017.1;Niben101Scf13231g02014.1	Niben101Scf00781g06017.1;Niben101Scf13231g02014.1	581
Glutaredoxin family protein LENGTH=239	21.0618	21.5302	21.1128	21.0786	21.3947	NaN	20.6418	21.2369	21.1171	21.3386	21.2828	21.245	21.6268	21.3047	21.8433	21.8846	AT5G06470.1	IPR012336 (Thioredoxin-like fold)	GO:0009055 (electron carrier activity), GO:0015035 (protein disulfide oxidoreductase activity), GO:0045454 (cell redox homeostasis)	2	2	2	5.8	5.8	5.8	43.963	0.0057803	1.8863	69066000	7	Niben101Scf00782g01007.1	Niben101Scf00782g01007.1	582
Pollen Ole e 1 allergen and extensin family protein LENGTH=172	21.8729	21.816	21.4279	21.4683	22.2758	22.0862	22.158	21.4697	21.4406	21.2191	22.1826	22.3957	22.3232	21.6303	21.0404	21.5061	AT5G41050.1	IPR006041 (Pollen Ole e 1 allergen/extensin)		2	2	2	18.8	18.8	18.8	19.057	0	20.443	126020000	24	Niben101Scf00786g00001.1	Niben101Scf00786g00001.1	583
Nuclear transport factor 2	NaN	20.7407	NaN	NaN	NaN	NaN	20.3378	22.1878	20.8007	NaN	19.3319	NaN	NaN	20.609	NaN	NaN	sp|Q9C7F5|NTF2_ARATH	IPR002075 (Nuclear transport factor 2)	GO:0005622 (intracellular), GO:0006810 (transport)	3	2	1	21.1	15.7	10.3	20.667	0	10.147	16054000	2	Niben101Scf00786g02010.1	Niben101Scf00786g02010.1	584
Malate dehydrogenase	23.9399	23.968	23.8297	24.0977	24.0517	24.0341	24.1333	24.1108	24.1332	24.0755	24.4364	24.2413	24.3202	24.0886	23.9142	24.1045	sp|Q9ZF99|MDH_AQUAR	IPR010945 (Malate dehydrogenase, type 2)	GO:0003824 (catalytic activity), GO:0005975 (carbohydrate metabolic process), GO:0006108 (malate metabolic process), GO:0016491 (oxidoreductase activity), GO:0016615 (malate dehydrogenase activity), GO:0016616 (oxidoreductase activity, acting on the CH-OH group of donors, NAD or NADP as acceptor), GO:0055114 (oxidation-reduction process)	8	2	1	29.6	9.3	4.2	36.432	0	41.859	524950000	37	Niben101Scf00792g04004.1	Niben101Scf00792g04004.1	585
Long-chain-fatty-acid--CoA ligase 5	22.1391	21.6863	22.1579	22.0347	22.4834	21.8586	22.1826	21.9061	21.9672	22.3679	21.2014	22.6298	22.5085	22.1748	21.8829	22.3294	sp|Q8JZR0|ACSL5_MOUSE	IPR000873 (AMP-dependent synthetase/ligase)	GO:0003824 (catalytic activity), GO:0008152 (metabolic process)	3	3	3	5.9	5.9	5.9	103.58	0	6.2984	136130000	17	Niben101Scf00793g01001.1	Niben101Scf00793g01001.1	586
Porphobilinogen deaminase	27.1664	27.0123	26.9644	26.9514	27.1049	27.0599	27.015	27.0027	27.0541	26.967	26.6913	26.483	26.4926	27.051	26.7534	26.8507	sp|B2K065|HEM3_YERPB;sp|B7LU53|HEM3_ESCF3	IPR000860 (Tetrapyrrole biosynthesis, hydroxymethylbilane synthase)	GO:0004418 (hydroxymethylbilane synthase activity), GO:0018160 (peptidyl-pyrromethane cofactor linkage), GO:0033014 (tetrapyrrole biosynthetic process)	16	16	7	66	66	36.2	39.257	0	97.633	4156500000	188	Niben101Scf08564g04001.1;Niben101Scf00795g00009.1	Niben101Scf08564g04001.1;Niben101Scf00795g00009.1	587
Protein Iojap, chloroplastic	21.9665	21.6471	NaN	21.8377	NaN	NaN	21.3986	NaN	NaN	22.0162	18.8137	21.6311	NaN	21.3807	21.4139	21.7984	sp|Q9LDY9|IOJAC_ARATH	IPR004394 (Protein Iojap/ribosomal silencing factor RsfS), IPR025656 (Oligomerisation domain)		1	1	1	4.8	4.8	4.8	25.675	0.016584	1.5094	56113000	6	Niben101Scf00795g00011.1;Niben101Scf08564g04005.1	Niben101Scf00795g00011.1;Niben101Scf08564g04005.1	588
Calcium-binding EF hand family protein LENGTH=324;Calcium-binding EF-hand family protein LENGTH=191;Calcium-binding protein CML19	22.9115	23.1241	23.019	23.0173	22.7234	22.665	22.7423	23.181	22.2076	23.0343	23.2816	23.4558	23.1788	22.6711	22.818	22.1271	AT2G41090.1;AT2G41100.1;sp|O23184|CML19_ARATH	IPR011992 (EF-hand domain pair)	GO:0005509 (calcium ion binding)	3	3	1	30.9	30.9	8.7	16.833	0	8.6152	248130000	30	Niben101Scf25602g00003.1;Niben101Scf07532g02022.1;Niben101Scf05519g02001.1;Niben101Scf03069g03001.1;Niben101Scf01001g07026.1;Niben101Scf00797g17014.1;Niben101Scf35487g00005.1;Niben101Scf27671g00006.1;Niben101Scf16833g00004.1;Niben101Scf07123g00020.1	Niben101Scf25602g00003.1;Niben101Scf07532g02022.1;Niben101Scf05519g02001.1;Niben101Scf03069g03001.1;Niben101Scf01001g07026.1;Niben101Scf00797g17014.1;Niben101Scf35487g00005.1;Niben101Scf27671g00006.1;Niben101Scf16833g00004.1;Niben101Scf07123g00020.1	589
Serine--glyoxylate aminotransferase	19.8616	21.0574	20.4563	20.3016	20.6177	NaN	NaN	20.3553	20.1992	NaN	21.572	NaN	21.2846	NaN	20.4357	NaN	sp|Q56YA5|SGAT_ARATH	IPR015424 (Pyridoxal phosphate-dependent transferase), IPR024169 (Serine-pyruvate aminotransferase/2-aminoethylphosphonate-pyruvate transaminase)	GO:0003824 (catalytic activity), GO:0008152 (metabolic process), GO:0030170 (pyridoxal phosphate binding)	20	1	1	63.1	6.2	6.2	43.918	0.031085	1.2883	28863000	5	Niben101Scf00797g18009.1	Niben101Scf00797g18009.1	590
tolB protein-related LENGTH=652	21.6918	21.539	21.6431	21.6814	21.4126	NaN	21.5374	21.0935	21.1118	21.1517	22.4051	22.2244	22.0257	21.9333	21.9538	21.9472	AT4G01870.1	IPR011042 (Six-bladed beta-propeller, TolB-like)		3	3	3	5.8	5.8	5.8	78.234	0	4.2538	89732000	12	Niben101Scf00799g05011.1;Niben101Scf01888g06002.1	Niben101Scf00799g05011.1	591
Aspartate carbamoyltransferase	21.1936	21.5372	21.394	21.3376	21.4848	21.3361	21.6569	20.7864	19.9837	21.3124	21.1334	21.4262	21.055	21.4516	21.0588	21.5621	sp|Q8F812|PYRB_LEPIN	IPR006130 (Aspartate/ornithine carbamoyltransferase)	GO:0004070 (aspartate carbamoyltransferase activity), GO:0006207 ('de novo' pyrimidine nucleobase biosynthetic process), GO:0006520 (cellular amino acid metabolic process), GO:0016597 (amino acid binding), GO:0016743 (carboxyl- or carbamoyltransferase activity)	3	3	3	7.2	7.2	7.2	45.339	0	3.0545	76128000	21	Niben101Scf00800g01001.1;Niben101Scf15752g00004.1	Niben101Scf00800g01001.1;Niben101Scf15752g00004.1	592
GTP binding Elongation factor Tu family protein LENGTH=454	25.378	25.5577	25.5318	25.4308	25.2768	25.3104	25.2502	25.3738	25.4324	25.3985	25.0152	24.9195	25.1135	25.2863	25.0186	25.2534	AT4G02930.1	IPR005225 (Small GTP-binding protein domain), IPR006298 (GTP-binding protein TypA), IPR009000 (Translation protein, beta-barrel domain), IPR027417 (P-loop containing nucleoside triphosphate hydrolase)	GO:0003924 (GTPase activity), GO:0005525 (GTP binding)	12	12	12	23.3	23.3	23.3	74.926	0	80.612	1285900000	146	Niben101Scf15752g00007.1;Niben101Scf00800g04004.1	Niben101Scf15752g00007.1;Niben101Scf00800g04004.1	593
Unknown protein	22.8009	NaN	22.9962	NaN	NaN	NaN	NaN	NaN	NaN	22.9824	NaN	NaN	22.9091	NaN	NaN	NaN				1	1	1	23.7	23.7	23.7	6.4932	0.043245	1.1471	66190000	4	Niben101Scf00801g04014.1	Niben101Scf00801g04014.1	594
U-box domain-containing protein 19	NaN	22.0542	22.2454	22.6337	21.9362	NaN	NaN	NaN	21.9247	22.1873	21.1693	21.9572	NaN	21.668	NaN	NaN	sp|O80742|PUB19_ARATH	IPR013083 (Zinc finger, RING/FYVE/PHD-type), IPR016024 (Armadillo-type fold)	GO:0004842 (ubiquitin-protein transferase activity), GO:0005488 (binding), GO:0005515 (protein binding), GO:0016567 (protein ubiquitination)	1	1	1	2.2	2.2	2.2	76.388	0.0078475	1.7444	63198000	2	Niben101Scf00802g00005.1	Niben101Scf00802g00005.1	595
Aldehyde dehydrogenase family 1 member A3	22.165	22.105	21.9001	21.9992	22.2367	22.1969	22.161	22.1133	22.303	22.1606	22.7875	22.6117	22.4393	22.1573	22.2842	22.2608	sp|P47895|AL1A3_HUMAN	IPR015657 (Aminobutyraldehyde dehydrogenase), IPR016161 (Aldehyde/histidinol dehydrogenase), IPR029510 (Aldehyde dehydrogenase, glutamic acid active site)	GO:0008152 (metabolic process), GO:0016491 (oxidoreductase activity), GO:0016620 (oxidoreductase activity, acting on the aldehyde or oxo group of donors, NAD or NADP as acceptor), GO:0055114 (oxidation-reduction process)	16	3	2	31.7	6.9	4.4	56.658	0	5.0953	150950000	26	Niben101Scf00802g00010.1;Niben101Scf02730g01032.1	Niben101Scf00802g00010.1	596
subtilisin-like serine protease 2 LENGTH=764	NaN	21.485	21.7562	21.6536	21.7856	21.9578	22.0788	21.6521	22.0782	22.1233	21.9718	21.602	21.7619	21.626	22.3042	NaN	AT4G34980.1	IPR015500 (Peptidase S8, subtilisin-related)	GO:0004252 (serine-type endopeptidase activity), GO:0006508 (proteolysis)	3	3	3	10	10	10	57.934	0	5.7582	99669000	15	Niben101Scf00803g01006.1;Niben101Scf00709g07008.1;Niben101Scf03747g01016.1	Niben101Scf00803g01006.1;Niben101Scf00709g07008.1	597
Bifunctional protein GlmU	NaN	NaN	NaN	NaN	NaN	NaN	NaN	NaN	NaN	NaN	NaN	NaN	NaN	NaN	NaN	NaN	sp|A6VG23|GLMU_METM7	IPR001451 (Bacterial transferase hexapeptide repeat), IPR029044 (Nucleotide-diphospho-sugar transferases)	GO:0009058 (biosynthetic process), GO:0016779 (nucleotidyltransferase activity)	4	1	1	17.3	3.6	3.6	36.118	0.042459	1.1589	0	2	Niben101Scf00806g04007.1	Niben101Scf00806g04007.1	598
ADP/ATP carrier 2 LENGTH=385	27.5599	27.7119	27.6806	27.6911	27.7504	27.8026	27.7902	27.5799	27.669	27.7273	27.9047	27.8395	27.8482	27.8408	27.6705	27.7586	AT5G13490.1	IPR002067 (Mitochondrial carrier protein), IPR023395 (Mitochondrial carrier domain)	GO:0005215 (transporter activity), GO:0005743 (mitochondrial inner membrane), GO:0006810 (transport), GO:0055085 (transmembrane transport)	15	15	2	35.5	35.5	3.1	41.921	0	48.469	6723800000	258	Niben101Scf00813g01004.1;Niben101Scf07045g00014.1	Niben101Scf00813g01004.1	600
Rhodanese-like domain-containing protein 4, chloroplastic;NAD(P)-binding R isoform 4 [Theobroma cacao]	23.4584	23.8986	23.8315	23.9345	23.7054	23.4955	23.5941	23.4229	23.5106	23.4645	23.7679	23.847	23.7725	23.8501	23.7794	23.8806	ref|XP_007042711.1|;sp|Q9M158|STR4_ARATH	IPR001763 (Rhodanese-like domain)		6	5	5	18.1	15.4	15.4	51.053	0	24.046	412720000	35	Niben101Scf00817g05006.1;Niben101Scf05012g01001.1	Niben101Scf00817g05006.1	601
phage shock protein A (PspA) family protein [N [Nostoc sp. PCC 7107]	24.4606	24.6204	24.5541	24.5508	24.1622	24.1646	24.1077	24.5262	24.5258	24.595	24.3871	24.0218	23.8312	24.5546	24.5229	24.2994	ref|WP_015115534.1|	IPR007157 (PspA/IM30)		11	11	2	42.7	42.7	3.6	36.16	0	121.29	654880000	72	Niben101Scf00820g03003.1	Niben101Scf00820g03003.1	602
Alpha-1,4-glucan-protein synthase [UDP-forming] 2	20.8099	21.8061	21.8662	21.6289	21.7999	21.9735	21.6174	21.4672	21.8176	21.8589	21.5595	21.9247	21.6915	21.9744	21.7802	22.0667	sp|Q8RU27|UPTG2_SOLTU	IPR004901 (Reversibly glycosylated polypeptide family), IPR029044 (Nucleotide-diphospho-sugar transferases)	GO:0016866 (intramolecular transferase activity), GO:0030244 (cellulose biosynthetic process)	12	4	2	32.7	12.1	6.6	41.529	0	5.685	92342000	13	Niben101Scf00821g00003.1	Niben101Scf00821g00003.1	603
3-oxoacyl-[acyl-carrier-protein] reductase FabG;Tropinone reductase homolog	24.2713	24.2299	24.2419	24.1429	24.2381	24.2136	24.2554	23.974	24.1268	24.1205	24.2019	24.3106	24.2631	24.07	24.0922	24.0882	sp|P50165|TRNH_DATST;sp|Q9X248|FABG_THEMA	IPR002347 (Glucose/ribitol dehydrogenase)	GO:0008152 (metabolic process), GO:0016491 (oxidoreductase activity)	5	5	5	22.3	22.3	22.3	28.97	0	11.382	586310000	74	Niben101Scf00822g01007.1;Niben101Scf02650g03003.1	Niben101Scf00822g01007.1;Niben101Scf02650g03003.1	604
60S ribosomal protein L32-1	24.0315	23.8352	23.9219	23.8355	23.9948	23.9077	23.9876	24.1065	24.0399	24.0831	23.8268	24.0678	23.8781	23.9615	24.0677	23.9172	sp|P49211|RL321_ARATH	IPR001515 (Ribosomal protein L32e)	GO:0003735 (structural constituent of ribosome), GO:0005622 (intracellular), GO:0005840 (ribosome), GO:0006412 (translation)	5	1	1	36.1	8.3	8.3	15.556	0.02162	1.3957	493250000	33	Niben101Scf01797g01008.1;Niben101Scf00825g03003.1;Niben101Scf01281g10027.1;Niben101Scf05824g13011.1;Niben101Scf04233g00002.1;Niben101Scf15106g00004.1	Niben101Scf01797g01008.1;Niben101Scf00825g03003.1;Niben101Scf01281g10027.1;Niben101Scf05824g13011.1;Niben101Scf04233g00002.1	605
ATP-dependent zinc metalloprotease FtsH	24.5953	24.8876	24.9079	24.8635	24.7412	24.6825	24.7817	25.1221	24.9822	24.8873	25.4074	25.3527	25.3649	24.9352	24.6832	24.8057	sp|P0A4V9|FTSH_MYCBO	IPR003959 (ATPase, AAA-type, core), IPR005936 (Peptidase, FtsH), IPR027417 (P-loop containing nucleoside triphosphate hydrolase)	GO:0004222 (metalloendopeptidase activity), GO:0005524 (ATP binding), GO:0006508 (proteolysis), GO:0016020 (membrane)	28	7	1	45.8	13.6	1.7	76.585	0	79.847	941540000	83	Niben101Scf00837g00017.1	Niben101Scf00837g00017.1	606
Aquaporin-like superfamily protein LENGTH=268	25.2888	25.2819	25.5203	25.4046	24.652	24.6863	24.7775	24.8508	24.929	25.0266	25.3784	25.8518	25.3282	24.7232	24.8693	24.9035	AT1G73190.1	IPR000425 (Major intrinsic protein), IPR023271 (Aquaporin-like)	GO:0005215 (transporter activity), GO:0006810 (transport), GO:0016020 (membrane)	1	1	1	5.6	5.6	5.6	25.777	0	8.0347	1133400000	39	Niben101Scf00841g02021.1	Niben101Scf00841g02021.1	607
26S proteasome non-ATPase regulatory subunit 11 homolog	21.1929	20.526	20.7353	NaN	20.5377	21.2044	20.6438	20.7154	20.4215	NaN	20.6485	NaN	21.0164	20.7005	NaN	20.8046	sp|Q9LP45|PSD11_ARATH	IPR000717 (Proteasome component (PCI) domain), IPR011990 (Tetratricopeptide-like helical domain), IPR013143 (PCI/PINT associated module)	GO:0005515 (protein binding)	5	2	2	11.6	5.4	5.4	49.085	0.00088535	2.7219	44542000	11	Niben101Scf00850g01025.1	Niben101Scf00850g01025.1	609
Nicalin	NaN	19.6051	NaN	NaN	19.5854	19.5388	18.8913	NaN	NaN	NaN	19.5411	19.5314	NaN	19.8971	19.4208	NaN	sp|Q969V3|NCLN_HUMAN	IPR007484 (Peptidase M28), IPR018247 (EF-Hand 1, calcium-binding site)		1	1	1	2.8	2.8	2.8	55.142	0.001269	2.4021	8351200	1	Niben101Scf00851g01002.1;Niben101Scf02252g01029.1	Niben101Scf00851g01002.1;Niben101Scf02252g01029.1	610
2Fe-2S ferredoxin-like superfamily protein LENGTH=159;ferredoxin [Zea mays]	21.3119	21.074	20.8051	20.8425	21.1707	20.5851	21.3264	20.9434	21.6791	21.4247	20.9498	20.2416	20.7122	21.3922	20.7886	21.0256	AT3G07480.1;gb|ACG33563.1|	IPR012675 (Beta-grasp domain)	GO:0009055 (electron carrier activity), GO:0051536 (iron-sulfur cluster binding)	1	1	1	11.3	11.3	11.3	12.416	0.028782	1.3172	69822000	16	Niben101Scf00851g01013.1;Niben101Scf04436g13015.1;Niben101Scf04436g13014.1;Niben101Scf05961g02020.1;Niben101Scf04387g01030.1	Niben101Scf00851g01013.1;Niben101Scf04436g13015.1;Niben101Scf04436g13014.1;Niben101Scf05961g02020.1;Niben101Scf04387g01030.1	611
Mitochondrial outer membrane protein porin 2;Mitochondrial outer membrane protein porin 5	21.6868	21.7671	22.0163	21.6537	21.7965	21.5005	21.0657	21.6365	21.8025	21.9094	21.6294	21.4132	21.4758	22.0986	21.8123	NaN	sp|Q84P97|VDAC5_ORYSJ;sp|Q9FJX3|VDAC2_ARATH	IPR023614 (Porin domain), IPR027246 (Eukaryotic porin/Tom40)	GO:0005741 (mitochondrial outer membrane), GO:0055085 (transmembrane transport)	5	2	2	19.8	8.3	8.3	32.33	0	3.6307	88795000	9	Niben101Scf00853g07005.1;Niben101Scf00991g05008.1	Niben101Scf00853g07005.1	612
50S ribosomal protein L24	NaN	NaN	NaN	NaN	NaN	NaN	NaN	NaN	NaN	NaN	NaN	NaN	NaN	NaN	NaN	NaN	sp|Q30Z53|RL24_DESAG	IPR005756 (Ribosomal protein L26/L24P, eukaryotic/archaeal), IPR008991 (Translation protein SH3-like domain)	GO:0003735 (structural constituent of ribosome), GO:0005622 (intracellular), GO:0005840 (ribosome), GO:0006412 (translation), GO:0015934 (large ribosomal subunit)	7	1	1	39	8.2	8.2	16.712	0.0078505	1.7449	0	2	Niben101Scf00853g07006.1	Niben101Scf00853g07006.1	613
Cytochrome b559 subunit alpha	24.6986	24.7319	24.8733	24.7759	24.3088	24.3275	24.3662	24.3958	24.5129	24.5029	23.717	23.9479	23.7285	25.0639	25.2222	25.0256	sp|Q7YJV8|PSBE_CALFG	IPR013081 (Photosystem II cytochrome b559, N-terminal)	GO:0009523 (photosystem II), GO:0009539 (photosystem II reaction center), GO:0009767 (photosynthetic electron transport chain), GO:0015979 (photosynthesis), GO:0016021 (integral component of membrane), GO:0019684 (photosynthesis, light reaction), GO:0020037 (heme binding)	1	1	1	9	9	9	10.1	0.019465	1.4441	734510000	23	Niben101Scf00854g01025.1	Niben101Scf00854g01025.1	614
NADH-quinone oxidoreductase subunit K	22.5484	22.5262	22.3708	22.5652	22.5508	22.8129	22.506	22.454	NaN	22.6557	22.7509	23.1334	22.8946	22.7212	20.6219	NaN	sp|Q21YB7|NUOK_RHOFT	IPR001133 (NADH-ubiquinone oxidoreductase chain 4L/K), IPR008688 (ATPase, F0 complex, B chain/subunit B/MI25)	GO:0000276 (mitochondrial proton-transporting ATP synthase complex, coupling factor F(o)), GO:0015078 (hydrogen ion transmembrane transporter activity), GO:0015986 (ATP synthesis coupled proton transport), GO:0016651 (oxidoreductase activity, acting on NAD(P)H), GO:0042773 (ATP synthesis coupled electron transport), GO:0055114 (oxidation-reduction process)	1	1	1	2.8	2.8	2.8	31.913	0.019424	1.439	159400000	7	Niben101Scf00854g05038.1	Niben101Scf00854g05038.1	615
Cytochrome c oxidase subunit 1+2	21.0782	21.171	21.3812	21.0965	21.1471	20.9527	20.8769	21.1822	21.2703	21.2761	20.6286	NaN	NaN	NaN	NaN	NaN	sp|Q2LCQ6|COX1_DICCI	IPR000114 (Ribosomal protein L16), IPR001351 (Ribosomal protein S3, C-terminal), IPR008972 (Cupredoxin), IPR016180 (Ribosomal protein L10e/L16)	GO:0003735 (structural constituent of ribosome), GO:0004129 (cytochrome-c oxidase activity), GO:0005507 (copper ion binding), GO:0005622 (intracellular), GO:0005840 (ribosome), GO:0006412 (translation), GO:0016020 (membrane), GO:0019843 (rRNA binding)	1	1	1	5.2	5.2	5.2	59.788	0	6.5559	55497000	6	Niben101Scf00854g05039.1	Niben101Scf00854g05039.1	616
Photosystem I P700 chlorophyll a apoprotein A1	19.6085	19.5595	20.0002	NaN	19.8391	18.896	NaN	26.3005	20.1239	18.5853	20.0596	18.1513	23.6074	18.578	19.7921	NaN	sp|Q06GR0|PSAA_PIPCE;sp|Q09G46|PSAA_PLAOC;sp|Q68S06|PSAA_PANGI	IPR001280 (Photosystem I PsaA/PsaB)	GO:0009522 (photosystem I), GO:0009579 (thylakoid), GO:0015979 (photosynthesis), GO:0016021 (integral component of membrane)	1	1	1	10.5	10.5	10.5	10.601	0.0031633	2.016	124590000	3	Niben101Scf02160g06066.1;Niben101Scf37330g00001.1;Niben101Scf00854g06027.1	Niben101Scf02160g06066.1;Niben101Scf37330g00001.1;Niben101Scf00854g06027.1	617
Photosystem I P700 chlorophyll a apoprotein A1	26.9699	27.2343	27.4443	27.4662	26.9309	27.1004	27.1201	26.9348	26.9651	27.1815	27.1452	27.3679	27.2097	27.1376	27.4063	27.3018	sp|P58311|PSAA_WHEAT;sp|Q3C1H8|PSAA_NICSY;sp|Q6ENH4|PSAA_ORYNI;sp|Q6L398|PSAA_SACHY	IPR001280 (Photosystem I PsaA/PsaB)	GO:0009522 (photosystem I), GO:0009579 (thylakoid), GO:0015979 (photosynthesis), GO:0016021 (integral component of membrane)	1	1	1	11.7	11.7	11.7	11.919	0	24.794	4615000000	140	Niben101Scf03028g03019.1;Niben101Scf00854g07049.1;Niben101Scf02192g01017.1;Niben101Scf02929g01013.1	Niben101Scf03028g03019.1;Niben101Scf00854g07049.1;Niben101Scf02192g01017.1;Niben101Scf02929g01013.1	618
ATP synthase subunit beta	25.2341	25.8695	25.6951	25.7019	25.3205	25.3071	25.2623	25.704	25.6507	25.462	25.6718	25.6557	25.6531	25.4665	25.1403	25.0872	sp|A0M791|ATPB_GRAFK	IPR005722 (ATPase, F1 complex, beta subunit), IPR027417 (P-loop containing nucleoside triphosphate hydrolase)	GO:0005524 (ATP binding), GO:0015986 (ATP synthesis coupled proton transport), GO:0046933 (proton-transporting ATP synthase activity, rotational mechanism)	1	1	1	16.2	16.2	16.2	14.304	0	54.474	1525800000	69	Niben101Scf00854g10052.1	Niben101Scf00854g10052.1	619
50S ribosomal protein L24	26.0169	26.0337	26.0469	25.918	26.0479	26.0426	25.982	25.8396	25.9237	26.0501	26.0961	26.0818	26.0049	25.8558	25.9172	25.9213	sp|Q0TMQ7|RL24_CLOP1	IPR003256 (Ribosomal protein L24)	GO:0003735 (structural constituent of ribosome), GO:0005622 (intracellular), GO:0005840 (ribosome), GO:0006412 (translation)	7	7	5	40.8	40.8	30.9	16.987	0	16.159	2089900000	121	Niben101Scf15437g02016.1;Niben101Scf00858g01009.1	Niben101Scf15437g02016.1;Niben101Scf00858g01009.1	620
50S ribosomal protein L2;60S ribosomal protein L8	26.9778	26.7189	26.8985	26.9164	26.9251	27.0324	27.0788	26.6895	26.6305	26.7283	26.6617	26.8572	26.7378	26.5871	26.7387	26.6235	sp|O26113|RL2_METTH;sp|P29766|RL8_SOLLC;sp|Q3IMY5|RL2_NATPD	IPR002171 (Ribosomal protein L2)	GO:0003723 (RNA binding), GO:0003735 (structural constituent of ribosome), GO:0005622 (intracellular), GO:0005840 (ribosome), GO:0006412 (translation), GO:0015934 (large ribosomal subunit);"GO:0003735 (structural constituent of ribosome), GO:0005622 (intracellular), GO:0005840 (ribosome), GO:0006412 (translation)"	8	8	0	31.9	31.9	0	28.201	0	36.204	3706800000	140	Niben101Scf00858g05001.1;Niben101Scf00578g00010.1;Niben101Scf06759g00005.1;Niben101Scf06332g03016.1;Niben101Scf15120g01008.1	Niben101Scf00858g05001.1;Niben101Scf00578g00010.1	621
3-isopropylmalate dehydratase large subunit;3-isopropylmalate dehydratase small subunit;Aconitate hydratase 1	21.3417	21.7298	21.4359	NaN	22.094	21.7046	21.9123	NaN	NaN	NaN	21.9612	22.0267	21.5316	21.7327	NaN	21.8214	sp|A2RKR1|LEUD_LACLM;sp|Q3IRQ4|LEUC_NATPD;sp|Q42560|ACO1_ARATH	IPR015937 (Aconitase/isopropylmalate dehydratase)	GO:0008152 (metabolic process)	24	1	1	36.8	3.7	3.7	106.42	0	42.296	77721000	10	Niben101Scf00859g01014.1;Niben101Scf02627g01019.1;Niben101Scf07671g00005.1;tr|A9CHH6|A9CHH6_AGRFCAconitatehydrataseOS=Agrobacteriumfabrum(strainC58/ATCC33970)OX=176299GN=acnAPE=3SV=1	Niben101Scf00859g01014.1	622
Hydroxyacylglutathione hydrolase	NaN	NaN	NaN	NaN	NaN	NaN	NaN	NaN	NaN	NaN	NaN	NaN	NaN	NaN	NaN	NaN	sp|B1XQ70|GLO2_SYNP2	IPR017782 (Hydroxyacylglutathione hydrolase)	GO:0004416 (hydroxyacylglutathione hydrolase activity), GO:0006750 (glutathione biosynthetic process), GO:0008270 (zinc ion binding)	1	1	1	3.3	3.3	3.3	34.127	0.041388	1.1708	0	1	Niben101Scf00860g00006.1	Niben101Scf00860g00006.1	623
Fe superoxide dismutase 2 LENGTH=305	23.8841	24.4474	24.4424	24.4734	24.0044	24.1297	24.1274	24.1096	24.2321	24.1598	24.6826	24.7578	24.7129	24.4835	24.4271	24.4145	AT5G51100.1	IPR001189 (Manganese/iron superoxide dismutase)	GO:0004784 (superoxide dismutase activity), GO:0006801 (superoxide metabolic process), GO:0046872 (metal ion binding), GO:0055114 (oxidation-reduction process)	10	3	3	45.2	16.8	16.8	27.937	0	9.132	607680000	59	Niben101Scf00860g03018.1;tr|Q7CVB7|Q7CVB7_AGRFCSuperoxidedismutaseOS=Agrobacteriumfabrum(strainC58/ATCC33970)OX=176299GN=sodBIIPE=3SV=2	Niben101Scf00860g03018.1	624
Small nuclear ribonucleoprotein family protein LENGTH=141	20.9508	20.605	20.5897	20.578	21.188	21.1747	20.904	NaN	20.8789	20.7815	20.589	21.0134	NaN	20.5866	20.8472	20.6417	AT1G65700.3	IPR010920 (Like-Sm (LSM) domain)		1	1	1	16.3	16.3	16.3	10.695	0.0082028	1.7342	52321000	2	Niben101Scf04558g01009.1;Niben101Scf00862g00015.1	Niben101Scf04558g01009.1;Niben101Scf00862g00015.1	625
Serrate RNA effector molecule	NaN	NaN	NaN	NaN	NaN	NaN	NaN	NaN	NaN	NaN	NaN	NaN	NaN	NaN	NaN	NaN	sp|Q9ZVD0|SRRT_ARATH	IPR007042 (Arsenite-resistance protein 2), IPR021933 (Protein of unknown function DUF3546)	GO:0046872 (metal ion binding)	1	1	1	1.9	1.9	1.9	81.024	0.0065359	1.8785	0	3	Niben101Scf04558g02001.1;Niben101Scf00862g00016.1	Niben101Scf04558g02001.1;Niben101Scf00862g00016.1	626
molybdopterin biosynthesis CNX1 protein / molybdenum cofactor biosynthesis enzyme CNX1 (CNX1) LENGTH=670	19.8545	19.8286	19.9227	19.9031	19.5849	19.7431	NaN	19.8212	NaN	19.8144	19.6139	NaN	19.7391	NaN	19.5325	NaN	AT5G20990.1	IPR001453 (Molybdopterin binding domain), IPR005110 (MoeA, N-terminal and linker domain), IPR005111 (MoeA, C-terminal, domain IV)	GO:0006777 (Mo-molybdopterin cofactor biosynthetic process), GO:0032324 (molybdopterin cofactor biosynthetic process)	2	2	2	4.6	4.6	4.6	66.205	0	5.4948	20783000	2	Niben101Scf04558g02002.1;Niben101Scf00862g01017.1	Niben101Scf04558g02002.1;Niben101Scf00862g01017.1	627
Cysteine proteinase inhibitor	22.0895	NaN	21.9503	NaN	NaN	NaN	21.7832	NaN	22.3464	22.2789	21.8064	21.144	NaN	NaN	NaN	22.4764	sp|Q06445|CYTI_VIGUN	IPR000010 (Proteinase inhibitor I25, cystatin), IPR027214 (Cystatin)	GO:0004869 (cysteine-type endopeptidase inhibitor activity)	4	1	1	23.3	15	15	13.533	0.0016688	2.3129	70016000	7	Niben101Scf00862g02050.1	Niben101Scf00862g02050.1	628
stearoyl-acyl carrier protein desaturase	23.0161	22.681	23.0295	22.6897	22.6514	22.9715	22.8981	22.5862	22.7333	22.7712	22.0769	22.3798	NaN	23.0357	22.791	21.9238	prf||1808322A	IPR005067 (Fatty acid desaturase, type 2), IPR009078 (Ferritin-like superfamily)	GO:0006631 (fatty acid metabolic process), GO:0006633 (fatty acid biosynthetic process), GO:0016491 (oxidoreductase activity), GO:0045300 (acyl-[acyl-carrier-protein] desaturase activity), GO:0055114 (oxidation-reduction process)	4	4	2	11.5	11.5	6.4	44.784	0	6.0412	209230000	10	Niben101Scf00863g10002.1;Niben101Scf02822g06011.1	Niben101Scf00863g10002.1;Niben101Scf02822g06011.1	629
rRNA 2'-O-methyltransferase fibrillarin;rRNA/tRNA 2'-O-methyltransferase fibrillarin-like protein 1	24.6721	24.4615	24.5298	24.5691	24.7517	24.6426	24.8719	24.4425	24.5732	24.4576	24.1556	23.9281	24.0336	24.5328	24.3647	23.7357	sp|Q22053|FBRL_CAEEL;sp|Q80WS3|FBLL1_MOUSE	IPR000692 (Fibrillarin), IPR029063 (S-adenosyl-L-methionine-dependent methyltransferase)	GO:0003723 (RNA binding), GO:0006364 (rRNA processing), GO:0008033 (tRNA processing), GO:0008168 (methyltransferase activity)	8	8	8	45.8	45.8	45.8	29.5	0	18.503	742610000	80	Niben101Scf03114g09011.1;Niben101Scf00864g00004.1;Niben101Scf01655g01028.1	Niben101Scf03114g09011.1;Niben101Scf00864g00004.1	630
Exportin-2	22.022	21.5409	21.7797	22.1276	22.0039	21.8358	21.9998	21.9929	22.113	22.202	21.8371	21.9481	21.8359	21.2809	22.9006	22.462	sp|Q9ZPY7|XPO2_ARATH	IPR016024 (Armadillo-type fold)	GO:0005488 (binding), GO:0005515 (protein binding), GO:0006886 (intracellular protein transport), GO:0008536 (Ran GTPase binding)	4	4	4	5	5	5	109.55	0	38.912	134890000	18	Niben101Scf08972g00005.1;Niben101Scf00866g00008.1	Niben101Scf08972g00005.1;Niben101Scf00866g00008.1	631
Eukaryotic aspartyl protease family protein LENGTH=455	24.1217	23.9563	23.9389	23.8888	24.2152	24.1379	24.2228	23.8211	24.1051	24.1388	23.7992	23.7924	23.744	24.1413	24.3013	24.2784	AT5G07030.1	IPR001461 (Aspartic peptidase), IPR021109 (Aspartic peptidase domain)	GO:0004190 (aspartic-type endopeptidase activity), GO:0006508 (proteolysis)	8	2	2	21.9	4.1	4.1	49.764	0.0013123	2.6078	536320000	20	Niben101Scf00867g00001.1	Niben101Scf00867g00001.1	632
Ferredoxin-thioredoxin reductase, variable chain	25.2791	25.4384	25.4173	25.2828	25.0378	25.0343	25.0049	25.2456	25.3034	25.3992	24.9781	25.0436	24.8566	25.4842	25.4569	25.4253	sp|P80680|FTRV_MAIZE	IPR003698 (Lipoyl synthase), IPR008990 (Electron transport accessory protein-like domain)	GO:0009107 (lipoate biosynthetic process), GO:0015979 (photosynthesis), GO:0016992 (lipoate synthase activity), GO:0051539 (4 iron, 4 sulfur cluster binding)	3	3	3	19.2	19.2	19.2	16.66	0	18.578	1169100000	63	Niben101Scf03264g01004.1;Niben101Scf00869g06027.1	Niben101Scf03264g01004.1;Niben101Scf00869g06027.1	633
26S protease regulatory subunit 4;26S protease regulatory subunit 4 homolog;Ribosomal protein L7Ae/L30e/S12e/Gadd45 family protein LENGTH=167	24.385	24.2902	24.3245	24.285	24.6626	24.4248	24.5019	24.3449	24.4418	24.2579	24.5267	24.4121	24.4944	24.6236	24.3753	24.4575	AT4G01790.1;sp|P48601|PRS4_DROME;sp|P62191|PRS4_HUMAN;sp|Q55BV5|PRS4_DICDI;sp|Q8SRH0|PRS4_ENCCU	IPR003959 (ATPase, AAA-type, core), IPR005937 (26S proteasome subunit P45), IPR027417 (P-loop containing nucleoside triphosphate hydrolase);"IPR003959 (ATPase, AAA-type, core), IPR027417 (P-loop containing nucleoside triphosphate hydrolase)";IPR029064 (50S ribosomal protein L30e-like)	GO:0005524 (ATP binding), GO:0005737 (cytoplasm), GO:0016787 (hydrolase activity), GO:0030163 (protein catabolic process);GO:0005524 (ATP binding)	10	10	10	24.4	24.4	24.4	45.687	0	52.07	691250000	84	Niben101Scf00870g01010.1;Niben101Scf01283g01020.1;Niben101Scf16185g00006.1;Niben101Scf05827g04015.1;Niben101Scf10436g02002.1;Niben101Scf03570g01007.1	Niben101Scf00870g01010.1;Niben101Scf01283g01020.1;Niben101Scf16185g00006.1;Niben101Scf05827g04015.1	634
Subtilisin-like protease	20.1903	19.9618	20.2671	19.8593	20.3328	20.5843	20.5623	NaN	NaN	NaN	20.5879	20.3887	20.5954	20.2683	20.0135	NaN	sp|O65351|SUBL_ARATH	IPR015500 (Peptidase S8, subtilisin-related)	GO:0004252 (serine-type endopeptidase activity), GO:0006508 (proteolysis)	2	2	2	6.7	6.7	6.7	41.284	0.0013061	2.5815	29159000	5	Niben101Scf00870g12003.1	Niben101Scf00870g12003.1	635
Threonine synthase	25.1434	25.1517	25.0912	24.9346	24.9965	24.9376	25.1224	25.0623	25.0977	24.9686	24.7697	24.6702	24.733	24.9069	24.794	24.9775	sp|Q58860|THRC_METJA	IPR001926 (Tryptophan synthase beta subunit-like PLP-dependent enzyme), IPR004450 (Threonine synthase-like)	GO:0006520 (cellular amino acid metabolic process), GO:0030170 (pyridoxal phosphate binding)	9	9	2	22.3	22.3	5.1	58.081	0	61.989	1005200000	73	Niben101Scf00870g15008.1;Niben101Scf13950g00010.1	Niben101Scf00870g15008.1;Niben101Scf13950g00010.1	636
Fumarate hydratase class II	23.4257	23.5068	23.334	23.4472	23.4348	23.3877	23.4605	23.3332	23.492	23.6798	23.5913	23.1075	23.7611	23.4672	23.1139	23.4665	sp|O25883|FUMC_HELPY;sp|O66271|FUMC_THET2;sp|Q55674|FUMC_SYNY3;sp|Q8YB50|FUMC_BRUME	IPR000362 (Fumarate lyase family), IPR008948 (L-Aspartase-like), IPR024083 (Fumarase/histidase, N-terminal)	GO:0003824 (catalytic activity), GO:0004333 (fumarate hydratase activity), GO:0006099 (tricarboxylic acid cycle), GO:0006106 (fumarate metabolic process), GO:0016829 (lyase activity), GO:0045239 (tricarboxylic acid cycle enzyme complex);GO:0003824 (catalytic activity)	8	8	8	22.9	22.9	22.9	52.513	0	40.372	370020000	62	Niben101Scf00872g00007.1;Niben101Scf05369g01009.1;Niben101Scf03150g02010.1;Niben101Scf01112g02010.1	Niben101Scf00872g00007.1;Niben101Scf05369g01009.1	637
3-hydroxyisobutyryl-CoA hydrolase 1;Fatty acid oxidation complex subunit alpha	19.125	19.8895	19.661	19.6419	20.0687	19.9953	20.2074	19.9238	19.9099	20.2705	20.3577	20.1145	20.257	19.9302	19.7821	19.9386	sp|Q7MZ92|FADB_PHOLL;sp|Q9LKJ1|HIBC1_ARATH	IPR001753 (Crotonase superfamily), IPR008974 (TRAF-like), IPR029045 (ClpP/crotonase-like domain);"IPR001753 (Crotonase superfamily), IPR014748 (Crontonase, C-terminal), IPR029045 (ClpP/crotonase-like domain)"	GO:0003824 (catalytic activity), GO:0005515 (protein binding), GO:0008152 (metabolic process);"GO:0003824 (catalytic activity), GO:0008152 (metabolic process)"	1	1	1	2.7	2.7	2.7	40.516	0.036042	1.2504	29692000	4	Niben101Scf04462g00008.1;Niben101Scf00878g03011.1	Niben101Scf04462g00008.1;Niben101Scf00878g03011.1	638
Malate dehydrogenase	21.8103	20.9893	20.6671	20.6783	20.671	20.6174	20.6699	20.4154	20.3055	20.3269	21.6501	21.7133	21.4202	21.3377	20.4352	20.5514	sp|Q1BM38|MDH_BURCA	IPR001557 (L-lactate/malate dehydrogenase)	GO:0003824 (catalytic activity), GO:0005975 (carbohydrate metabolic process), GO:0006108 (malate metabolic process), GO:0016491 (oxidoreductase activity), GO:0016615 (malate dehydrogenase activity), GO:0016616 (oxidoreductase activity, acting on the CH-OH group of donors, NAD or NADP as acceptor), GO:0030060 (L-malate dehydrogenase activity), GO:0044262 (cellular carbohydrate metabolic process), …	7	3	1	22.6	10.2	3	35.836	0.0031621	2.0156	58795000	6	Niben101Scf00878g04011.1	Niben101Scf00878g04011.1	639
Photosystem II lipoprotein Psb27	25.6576	25.7986	25.5059	25.6605	25.0072	24.9837	24.9834	26.0151	25.9739	25.9026	24.571	24.4058	24.583	25.9049	25.7341	25.8471	sp|P74367|PSB27_SYNY3	IPR025585 (Photosystem II Pbs27)	GO:0010207 (photosystem II assembly)	5	5	1	33.9	33.9	7.6	18.789	0	124.85	1393500000	88	Niben101Scf00879g05002.1	Niben101Scf00879g05002.1	640
ubiquitin fusion degradation 1 LENGTH=340	20.7325	20.6582	20.5798	20.0584	20.8267	20.7347	20.7922	20.6345	20.4403	20.6717	20.4127	20.3976	20.7026	20.6057	20.3616	20.5987	AT2G21270.3	IPR004854 (Ubiquitin fusion degradation protein UFD1)	GO:0006511 (ubiquitin-dependent protein catabolic process)	1	1	1	4.2	4.2	4.2	24.392	0.042195	1.1619	57170000	11	Niben101Scf04664g00002.1;Niben101Scf09010g02005.1;Niben101Scf00883g10002.1	Niben101Scf04664g00002.1;Niben101Scf09010g02005.1;Niben101Scf00883g10002.1	642
5-methyltetrahydropteroyltriglutamate--homocysteine methyltransferase 2;Protein argonaute 1B;Protein argonaute 5	22.8322	22.8782	22.9721	22.8725	23.0754	23.0267	22.9576	22.555	22.6946	22.6653	23.2467	22.878	23.4366	23.1388	23.3095	22.5307	sp|Q2QLY4|METE2_ORYSJ;sp|Q7XSA2|AGO1B_ORYSJ;sp|Q9SJK3|AGO5_ARATH	IPR003100 (PAZ domain), IPR012337 (Ribonuclease H-like domain), IPR014811 (Domain of unknown function DUF1785);"IPR003100 (PAZ domain), IPR012337 (Ribonuclease H-like domain), IPR014811 (Domain of unknown function DUF1785), IPR024357 (Argonaut, glycine-rich domain)"	GO:0003676 (nucleic acid binding), GO:0005515 (protein binding)	5	5	1	5.6	5.6	1	122.11	0	7.7637	249390000	36	Niben101Scf08137g02022.1;Niben101Scf00887g01007.1;Niben101Scf03432g01017.1;Niben101Scf07091g01005.1;Niben101Scf04371g04008.1	Niben101Scf08137g02022.1;Niben101Scf00887g01007.1	643
Small nuclear ribonucleoprotein E	22.1442	NaN	22.1455	22.2139	NaN	22.3032	22.2573	NaN	NaN	22.2122	NaN	NaN	22.4732	NaN	NaN	NaN	sp|A1XQR9|RUXE_PIG	IPR010920 (Like-Sm (LSM) domain), IPR027078 (Small nuclear ribonucleoprotein E)	GO:0000398 (mRNA splicing, via spliceosome), GO:0005681 (spliceosomal complex)	1	1	1	12.6	12.6	12.6	10.256	0	2.9312	84685000	7	Niben101Scf05146g06012.1;Niben101Scf00887g05007.1;Niben101Scf03221g02008.1	Niben101Scf05146g06012.1;Niben101Scf00887g05007.1;Niben101Scf03221g02008.1	644
NADP-dependent aryl-alcohol dehydrogenase [Rhizobium sp. CF142] gb|EJJ31230.1| voltage-dependent potassium channel beta subunit [Rhizobium sp. CF142];Voltage-gated potassium channel subunit beta-2	22.5819	22.8152	22.8017	22.8815	22.8302	23.0847	22.8558	23.0379	22.7982	22.6108	23.142	23.0011	22.7856	22.9677	23.0621	22.7197	ref|WP_007812955.1|;sp|P62482|KCAB2_MOUSE	IPR001395 (Aldo/keto reductase), IPR023210 (NADP-dependent oxidoreductase domain)		4	4	4	12.9	12.9	12.9	32.799	0	4.2086	230180000	17	Niben101Scf00890g01028.1;Niben101Scf05132g02010.1	Niben101Scf00890g01028.1;Niben101Scf05132g02010.1	645
V-type proton ATPase subunit F	24.866	24.7498	24.8175	24.4749	24.7187	24.5848	24.4709	24.611	24.5425	24.5716	24.7893	25.0164	24.5621	24.7559	24.8151	24.7093	sp|Q9ZQX4|VATF_ARATH	IPR008218 (ATPase, V1 complex, subunit F)	GO:0015991 (ATP hydrolysis coupled proton transport), GO:0033180 (proton-transporting V-type ATPase, V1 domain), GO:0034220 (ion transmembrane transport), GO:0046961 (proton-transporting ATPase activity, rotational mechanism)	5	5	4	50.8	50.8	41.5	14.547	0	4.1484	820540000	24	Niben101Scf09230g03001.1;Niben101Scf07736g01006.1;Niben101Scf01739g08021.1;Niben101Scf00892g00017.1;Niben101Scf07531g00002.1;Niben101Scf12102g02011.1	Niben101Scf09230g03001.1;Niben101Scf07736g01006.1;Niben101Scf01739g08021.1;Niben101Scf00892g00017.1;Niben101Scf07531g00002.1;Niben101Scf12102g02011.1	646
Glucose-1-phosphate adenylyltransferase family protein LENGTH=521	23.615	23.0211	23.0082	23.1291	23.771	23.8267	23.6921	23.6482	23.6671	23.7039	24.3966	24.6142	24.4586	23.8968	24.0075	23.7166	AT4G39210.1	IPR011004 (Trimeric LpxA-like), IPR029044 (Nucleotide-diphospho-sugar transferases);IPR029044 (Nucleotide-diphospho-sugar transferases)	GO:0005978 (glycogen biosynthetic process), GO:0008878 (glucose-1-phosphate adenylyltransferase activity), GO:0009058 (biosynthetic process), GO:0016779 (nucleotidyltransferase activity);"GO:0009058 (biosynthetic process), GO:0016779 (nucleotidyltransferase activity)"	9	9	2	18.7	18.7	4	60.213	0	29.001	433350000	61	Niben101Scf00893g01029.1;Niben101Scf20521g00001.1	Niben101Scf00893g01029.1	647
T-complex protein 1 subunit alpha;T-complex protein 1 subunit zeta	25.1013	24.865	25.0308	24.9692	25.2739	25.1989	25.2776	24.9663	24.9608	24.9715	25.055	25.0915	24.9715	25.0875	25.0947	25.1024	sp|P28769|TCPA_ARATH;sp|P40227|TCPZ_HUMAN;sp|Q5ZJ54|TCPZ_CHICK	IPR000308 (14-3-3 protein), IPR002423 (Chaperonin Cpn60/TCP-1), IPR023410 (14-3-3 domain), IPR027409 (GroEL-like apical domain), IPR027410 (TCP-1-like chaperonin intermediate domain), IPR027413 (GroEL-like equatorial domain);"IPR002423 (Chaperonin Cpn60/TCP-1), IPR027409 (GroEL-like apical domain), IPR027410 (TCP-1-like chaperonin intermediate domain), IPR027413 (GroEL-like equatorial domain)";"I…	GO:0005524 (ATP binding), GO:0006457 (protein folding), GO:0019904 (protein domain specific binding), GO:0044267 (cellular protein metabolic process), GO:0051082 (unfolded protein binding);"GO:0005524 (ATP binding), GO:0006457 (protein folding), GO:0044267 (cellular protein metabolic process), GO:0051082 (unfolded protein binding)"	11	11	1	21	21	2.4	69.826	0	31.083	1061600000	101	Niben101Scf00894g01011.1;Niben101Scf02156g02014.1;Niben101Scf09372g03030.1	Niben101Scf00894g01011.1;Niben101Scf02156g02014.1	648
L-lactate dehydrogenase	22.4872	22.9673	22.4912	22.9298	22.4624	22.4325	22.5469	22.884	22.9668	22.6868	22.7979	22.7298	22.6499	22.5859	22.5076	22.4726	sp|Q87G18|LLDD_VIBPA	IPR012133 (Alpha-hydroxy acid dehydrogenase, FMN-dependent), IPR013785 (Aldolase-type TIM barrel)	GO:0003824 (catalytic activity), GO:0010181 (FMN binding), GO:0016491 (oxidoreductase activity), GO:0055114 (oxidation-reduction process)	26	2	2	71.9	4.1	4.1	43.595	0	31.449	222950000	39	Niben101Scf00897g02011.1	Niben101Scf00897g02011.1	649
Glutathione S-transferase 3	24.8363	25.1069	25.0312	24.9967	25.1115	24.9383	24.8101	24.9372	24.9641	25.0104	25.1006	25.3288	25.2136	25.162	25.0475	25.0576	sp|P46417|GSTX3_SOYBN	IPR010987 (Glutathione S-transferase, C-terminal-like), IPR012336 (Thioredoxin-like fold)	GO:0005515 (protein binding)	7	7	3	36.5	36.5	17.4	25.55	0	13.111	1023000000	90	Niben101Scf00897g03001.1	Niben101Scf00897g03001.1	650
Glutathione S-transferase 3	22.6469	22.6153	22.609	22.5135	22.5911	22.6441	22.5626	NaN	22.8402	22.865	22.9505	22.6516	22.8367	22.958	22.9285	22.9476	sp|P46417|GSTX3_SOYBN	IPR010987 (Glutathione S-transferase, C-terminal-like), IPR012336 (Thioredoxin-like fold)	GO:0005515 (protein binding)	7	4	4	40.5	29.3	29.3	25.125	0	8.6762	204400000	10	Niben101Scf00897g03002.1	Niben101Scf00897g03002.1	651
60S ribosomal protein L39-1;60S ribosomal protein L39-3	22.793	22.6464	22.6386	22.5614	22.0244	22.0507	21.3773	22.8469	22.6736	22.5782	22.3923	22.3878	21.7868	22.8324	22.6626	22.4877	sp|Q5SMI4|RL393_ORYSJ;sp|Q6KAJ8|RL391_ORYSJ	IPR000077 (Ribosomal protein L39e), IPR023626 (Ribosomal protein L39e domain)	GO:0003735 (structural constituent of ribosome), GO:0005622 (intracellular), GO:0005840 (ribosome), GO:0006412 (translation)	1	1	1	19.6	19.6	19.6	6.4847	0.0095483	1.6718	182130000	14	Niben101Scf25768g00009.1;Niben101Scf14144g00024.1;Niben101Scf00904g01001.1;Niben101Scf06825g04006.1;Niben101Scf01905g01002.1;Niben101Scf11936g01021.1;Niben101Scf19975g01003.1;Niben101Scf10200g01004.1	Niben101Scf25768g00009.1;Niben101Scf14144g00024.1;Niben101Scf00904g01001.1;Niben101Scf06825g04006.1;Niben101Scf01905g01002.1;Niben101Scf11936g01021.1;Niben101Scf19975g01003.1;Niben101Scf10200g01004.1	652
Polyubiquitin;Splicing factor 3A subunit 1	21.0756	21.0085	20.7554	21.0177	21.066	21.0023	20.9467	20.7402	20.5542	21.0823	21.1296	20.4898	20.9679	20.9566	21.053	21.4922	sp|A2VDN6|SF3A1_BOVIN;sp|P42739|UBIQP_ACEPE	IPR000061 (SWAP/Surp), IPR022030 (Pre-mRNA splicing factor PRP21-like protein);"IPR000061 (SWAP/Surp), IPR022030 (Pre-mRNA splicing factor PRP21-like protein), IPR029071 (Ubiquitin-related domain)";IPR029071 (Ubiquitin-related domain)	GO:0003723 (RNA binding), GO:0005515 (protein binding), GO:0006396 (RNA processing);"GO:0003723 (RNA binding), GO:0006396 (RNA processing)";GO:0005515 (protein binding)	4	4	4	6.2	6.2	6.2	83.967	0	4.2337	64318000	5	Niben101Scf00907g00001.1;Niben101Scf01274g01001.1;Niben101Scf06183g05002.1;Niben101Scf06183g05001.1	Niben101Scf00907g00001.1;Niben101Scf01274g01001.1;Niben101Scf06183g05002.1	653
40S ribosomal protein S17	26.8497	26.5572	26.6637	26.5406	26.7167	26.741	26.7964	26.4996	26.5028	26.5698	26.1964	26.3529	26.3367	26.6146	26.4306	26.397	sp|P49215|RS17_SOLLC	IPR001210 (Ribosomal protein S17e)	GO:0003735 (structural constituent of ribosome), GO:0005622 (intracellular), GO:0005840 (ribosome), GO:0006412 (translation)	11	11	11	60.4	60.4	60.4	16.222	0	65.997	3226600000	195	Niben101Scf01834g04007.1;Niben101Scf04608g01007.1;Niben101Scf00912g04004.1;Niben101Scf03138g01017.1;Niben101Scf03138g01041.1;Niben101Scf01440g02010.1	Niben101Scf01834g04007.1;Niben101Scf04608g01007.1;Niben101Scf00912g04004.1;Niben101Scf03138g01017.1;Niben101Scf03138g01041.1;Niben101Scf01440g02010.1	655
Galactokinase	NaN	NaN	NaN	NaN	NaN	NaN	NaN	NaN	NaN	NaN	NaN	NaN	NaN	NaN	NaN	23.2115	sp|Q9R7D7|GAL1_LACLA	IPR006206 (Mevalonate/galactokinase)	GO:0004335 (galactokinase activity), GO:0005524 (ATP binding), GO:0005737 (cytoplasm), GO:0006012 (galactose metabolic process), GO:0008152 (metabolic process), GO:0016301 (kinase activity), GO:0016773 (phosphotransferase activity, alcohol group as acceptor), GO:0046835 (carbohydrate phosphorylation)	1	1	1	3.6	3.6	3.6	39.976	0.031992	1.2757	294470000	0	Niben101Scf00914g04006.1	Niben101Scf00914g04006.1	656
Protein kinase superfamily protein LENGTH=724	23.8065	23.8453	23.8409	23.8138	23.8442	23.8229	23.7189	23.7886	23.7565	23.8152	23.3556	23.2847	23.5459	23.8593	24.0605	23.821	AT3G07700.3	IPR011009 (Protein kinase-like domain)	GO:0016772 (transferase activity, transferring phosphorus-containing groups)	8	8	8	13.3	13.3	13.3	86.075	0	11.223	439440000	45	Niben101Scf05492g00001.1;Niben101Scf00919g03002.1	Niben101Scf05492g00001.1;Niben101Scf00919g03002.1	657
Cytochrome P450 superfamily protein LENGTH=513	NaN	20.2813	NaN	NaN	20.7954	21.1057	20.5597	NaN	19.9388	20.0738	NaN	20.434	NaN	20.1777	NaN	20.1988	AT5G07990.1	IPR001128 (Cytochrome P450)	GO:0005506 (iron ion binding), GO:0016705 (oxidoreductase activity, acting on paired donors, with incorporation or reduction of molecular oxygen), GO:0020037 (heme binding), GO:0055114 (oxidation-reduction process)	3	3	3	7.7	7.7	7.7	59.866	0	4.8808	29148000	7	Niben101Scf00919g07002.1;Niben101Scf01276g05011.1;Niben101Scf01065g08009.1	Niben101Scf00919g07002.1;Niben101Scf01276g05011.1	658
Vesicle-associated membrane protein 725	22.1235	22.2789	22.1687	22.0004	22.3729	22.5929	22.1294	22.3928	22.3909	22.4958	22.2569	22.0255	22.0822	23.0348	22.4871	22.5936	sp|O48850|VA725_ARATH	IPR001388 (Synaptobrevin), IPR011012 (Longin-like domain)	GO:0006810 (transport), GO:0016021 (integral component of membrane), GO:0016192 (vesicle-mediated transport)	3	3	1	13.7	13.7	3.8	26.824	0	5.5371	180540000	30	Niben101Scf01687g01009.1;Niben101Scf00920g00016.1;Niben101Scf19358g00011.1;Niben101Ctg16428g00003.1	Niben101Scf01687g01009.1;Niben101Scf00920g00016.1;Niben101Scf19358g00011.1;Niben101Ctg16428g00003.1	659
Aspartate-semialdehyde dehydrogenase	24.2415	24.2748	24.1157	24.3001	24.2234	24.3216	24.338	23.8491	23.8275	24.0604	24.3391	24.6953	24.4556	24.0189	24.0815	24.1013	sp|P49420|DHAS_PROMA;sp|Q55512|DHAS_SYNY3	IPR012080 (Aspartate-semialdehyde dehydrogenase), IPR016040 (NAD(P)-binding domain)	GO:0003942 (N-acetyl-gamma-glutamyl-phosphate reductase activity), GO:0004073 (aspartate-semialdehyde dehydrogenase activity), GO:0005737 (cytoplasm), GO:0008652 (cellular amino acid biosynthetic process), GO:0009086 (methionine biosynthetic process), GO:0009088 (threonine biosynthetic process), GO:0009089 (lysine biosynthetic process via diaminopimelate), GO:0009097 (isoleucine biosynthetic proc…	7	7	7	27	27	27	39.906	0	21.978	595980000	53	Niben101Scf02114g00010.1;Niben101Scf00927g02017.1	Niben101Scf02114g00010.1;Niben101Scf00927g02017.1	661
[truncated: 2,613 more rows]
